# Supplementary material for: Diaqua­bis(4-methyl­benzoato-κO)bis­(nicotinamide-κN 1)nickel(II)
Source: Acta Crystallogr Sect E Struct Rep Online. 2010 Mar 3;66(Pt 4):m361–2. doi: 10.1107/S1600536810007385 (PMC2984063; doi:10.1107/S1600536810007385)
Supplement: Supplementary file 2 [file e-66-0m361-Isup2.hkl]

#
# h,k,l, Fc-squared, Fo-squared, sigma(Fo-squared) and status flag
#
data_I
_shelx_title ' tb11 in P -1'
_shelx_refln_list_code          4
_shelx_F_calc_maximum      125.14
_exptl_crystal_F_000       317.94
_reflns_d_resolution_high  0.7481
 
loop_
 _symmetry_equiv_pos_as_xyz
 'x, y, z'
 '-x, -y, -z'
 
_cell_length_a     7.7324
_cell_length_b     9.7335
_cell_length_c     9.8198
_cell_angle_alpha  78.440
_cell_angle_beta   86.475
_cell_angle_gamma  71.662
 
_shelx_F_squared_multiplier     1.000
 
loop_
 _refln_index_h
 _refln_index_k
 _refln_index_l
 _refln_F_squared_calc
 _refln_F_squared_meas
 _refln_F_squared_sigma
 _refln_observed_status
   1   0   0     3088.57     3032.93     21.55 o
   2   0   0     1177.22     1168.80      8.71 o
   3   0   0        5.53       14.24      1.00 o
   4   0   0        2.25        0.98      0.87 o
   5   0   0      113.24      107.77      2.88 o
   6   0   0      614.69      620.50      8.17 o
   7   0   0      703.49      727.92     10.57 o
   8   0   0      594.87      604.16     10.03 o
   9   0   0      327.43      319.97      9.67 o
  -9   1   0        7.25        3.56      3.60 o
  -8   1   0      247.88      243.21      7.52 o
  -7   1   0      139.62      152.47      5.70 o
  -6   1   0       12.94       10.98      2.33 o
  -5   1   0      170.93      171.43      3.56 o
  -4   1   0        1.47        2.70      0.97 o
  -3   1   0      440.17      440.55      4.51 o
  -2   1   0      146.26      109.84      3.23 o
  -1   1   0     4525.19     4723.45     34.35 o
   0   1   0     1705.53     1887.23     15.70 o
   1   1   0      136.91      142.90      1.64 o
   2   1   0      622.95      606.06      4.90 o
   3   1   0       29.39       38.81      1.29 o
   4   1   0     1459.83     1525.80     11.22 o
   5   1   0       87.12       90.17      2.50 o
   6   1   0       42.82       37.38      2.44 o
   7   1   0        1.16        2.06      2.07 o
   8   1   0      238.46      236.60      8.42 o
   9   1   0       42.01       48.94      4.22 o
  10   1   0       85.45       82.82      9.09 o
  -9   2   0       86.06       89.55      9.29 o
  -8   2   0       10.56        3.30      4.94 o
  -7   2   0      165.75      163.92      7.27 o
  -6   2   0      576.29      547.50      9.94 o
  -5   2   0        1.07        0.96      1.44 o
  -4   2   0      165.54      149.68      3.08 o
  -3   2   0     2252.73     2351.98     18.76 o
  -2   2   0       26.49       17.54      1.01 o
  -1   2   0     2574.06     2687.24     30.70 o
   0   2   0       15.75       14.85      0.88 o
   1   2   0     1039.92     1093.01      7.57 o
   2   2   0       44.36       41.09      1.36 o
   3   2   0     1316.38     1303.03      9.83 o
   4   2   0      169.01      178.84      2.73 o
   5   2   0      333.67      305.36      3.89 o
   6   2   0       45.14       48.28      2.59 o
   7   2   0       48.34       47.69      3.15 o
   8   2   0      124.98      132.87      6.35 o
   9   2   0       14.13       15.35      4.19 o
  10   2   0       32.92       37.81      5.99 o
  -8   3   0        7.98        0.12      5.98 o
  -7   3   0      752.95      734.56     15.16 o
  -6   3   0      105.42      107.52      8.20 o
  -5   3   0       35.29       32.35      3.53 o
  -4   3   0      255.96      271.00      4.60 o
  -3   3   0      181.09      142.66      3.28 o
  -2   3   0      237.89      261.22      4.03 o
  -1   3   0       40.12       50.63      1.81 o
   0   3   0      204.34      228.91      4.69 o
   1   3   0      370.60      336.75      3.36 o
   2   3   0      152.06      140.55      1.94 o
   3   3   0      188.37      197.81      3.02 o
   4   3   0      196.36      180.38      2.87 o
   5   3   0      219.44      206.07      3.32 o
   6   3   0       18.79       14.79      2.27 o
   7   3   0       22.29       27.53      2.64 o
   8   3   0       49.58       56.63      4.09 o
   9   3   0       32.82       32.47      3.71 o
  10   3   0       23.96       29.11     12.27 o
  -8   4   0      248.61      247.53     10.13 o
  -7   4   0      341.30      331.06     10.47 o
  -6   4   0      218.79      211.46      7.92 o
  -5   4   0      138.85      121.66      5.83 o
  -4   4   0      554.11      608.00     12.08 o
  -3   4   0     1144.99     1187.72     13.57 o
  -2   4   0      636.55      665.08      7.08 o
  -1   4   0      416.69      415.57      5.20 o
   0   4   0      402.69      393.43      4.82 o
   1   4   0     2227.53     2295.75     16.16 o
   2   4   0      906.22      921.40      6.89 o
   3   4   0       18.27       19.70      1.15 o
   4   4   0      452.99      442.92      5.28 o
   5   4   0      655.46      652.54      6.59 o
   6   4   0      327.10      323.87      5.79 o
   7   4   0      276.40      262.47      7.07 o
   8   4   0      628.05      609.67     12.31 o
   9   4   0      276.95      280.13      8.74 o
  10   4   0       95.56      113.65      7.08 o
  -7   5   0       40.03       41.07      5.37 o
  -6   5   0      188.23      175.24      7.69 o
  -5   5   0       16.82       22.98      3.63 o
  -4   5   0      133.96      138.74      6.22 o
  -3   5   0      164.05      172.29      5.80 o
  -2   5   0      827.09      805.56      9.84 o
  -1   5   0      261.63      259.14      4.27 o
   0   5   0      639.98      664.59      7.32 o
   1   5   0     1048.57     1084.74      8.88 o
   2   5   0        1.10        1.93      0.77 o
   3   5   0      184.60      174.72      2.54 o
   4   5   0        7.08        9.56      1.08 o
   5   5   0      471.26      463.83      5.69 o
   6   5   0      192.02      195.31      4.58 o
   7   5   0      681.96      681.30     15.11 o
   8   5   0      106.10      118.02      5.86 o
   9   5   0      488.30      524.16     11.98 o
  10   5   0       48.81       53.92      5.45 o
  -7   6   0       69.38       83.36     13.44 o
  -6   6   0        4.42       -1.03      5.24 o
  -5   6   0        7.51        6.93      2.54 o
  -4   6   0        3.16        6.61      2.68 o
  -3   6   0       91.19       94.90     10.51 o
  -2   6   0     1407.72     1411.81     19.68 o
  -1   6   0      883.63      866.93      9.65 o
   0   6   0      316.58      313.73      4.56 o
   1   6   0      192.34      185.67      3.66 o
   2   6   0      803.10      808.36      7.40 o
   3   6   0       94.71      103.95      2.71 o
   4   6   0      176.61      167.79      2.91 o
   5   6   0      367.16      356.09      5.38 o
   6   6   0      313.71      313.77      6.82 o
   7   6   0      730.88      720.94      9.90 o
   8   6   0      216.81      219.87      7.02 o
   9   6   0      265.46      287.36      7.46 o
  10   6   0       31.63       31.70      6.63 o
  -6   7   0      192.13      196.04     13.05 o
  -5   7   0       63.73       70.04      4.69 o
  -4   7   0      134.53      134.10      6.54 o
  -3   7   0        1.38        1.12      3.47 o
  -2   7   0       17.23       18.66      2.81 o
  -1   7   0        1.01        0.97      1.99 o
   0   7   0      420.48      436.69      7.01 o
   1   7   0      731.89      749.96      8.80 o
   2   7   0      517.58      510.82      5.78 o
   3   7   0        5.32        5.11      1.10 o
   4   7   0       74.13       65.97      2.43 o
   5   7   0      669.16      666.36      8.82 o
   6   7   0     1013.15     1021.94     13.40 o
   7   7   0       40.87       41.44      3.46 o
   8   7   0      240.29      257.33      7.07 o
   9   7   0      208.67      225.75      8.09 o
  -5   8   0       41.20       40.66      6.07 o
  -4   8   0       64.45       61.94      5.40 o
  -3   8   0        0.81        0.03      2.74 o
  -2   8   0      389.33      381.20      9.77 o
  -1   8   0      371.51      372.41      9.74 o
   0   8   0       88.44       98.07      5.20 o
   1   8   0      452.15      475.01      9.72 o
   2   8   0      122.17      136.61      5.83 o
   3   8   0      239.34      251.04      5.24 o
   4   8   0      102.69      103.15      7.93 o
   5   8   0     1093.07     1085.50     19.54 o
   6   8   0      675.65      697.02     10.59 o
   7   8   0       23.75       23.23      5.05 o
   8   8   0       59.93       56.03      6.65 o
   9   8   0       16.23       23.00      6.54 o
  -4   9   0        4.14        0.46      3.38 o
  -3   9   0      156.51      167.17      7.68 o
  -2   9   0      119.90      122.76      6.52 o
  -1   9   0      140.78      148.37      6.51 o
   0   9   0      435.18      443.10      9.07 o
   1   9   0        8.88       11.39      2.71 o
   2   9   0       33.10       41.16      3.76 o
   3   9   0      621.49      610.99     13.48 o
   4   9   0       76.47       77.73      5.83 o
   5   9   0      609.42      616.61     11.84 o
   6   9   0      193.76      187.24      9.43 o
   7   9   0       81.83       82.86      7.39 o
   8   9   0        3.60        7.25      4.65 o
   9   9   0       37.14       42.79      6.70 o
  -3  10   0      114.42      115.43      7.44 o
  -2  10   0       40.36       46.27      7.46 o
  -1  10   0      750.55      764.66     15.26 o
   0  10   0      137.78      137.62      7.22 o
   1  10   0       98.28       90.95      6.88 o
   2  10   0      453.23      430.42     13.79 o
   3  10   0      339.63      335.96     15.46 o
   4  10   0      337.99      330.69     15.63 o
   5  10   0      257.06      262.69     19.54 o
   6  10   0       78.51       81.26      8.33 o
   7  10   0      190.39      172.33      9.88 o
   8  10   0      123.02      110.57     14.87 o
  -2  11   0      127.64      132.76     20.39 o
  -1  11   0      280.61      259.42     26.25 o
   0  11   0       52.80       46.77      9.09 o
   1  11   0        2.55        9.71      9.01 o
   2  11   0       49.75       57.61      8.67 o
   3  11   0       40.20       42.99      7.99 o
   4  11   0        6.46        5.10      4.93 o
   5  11   0        1.16        7.19      4.24 o
   6  11   0        0.83       -2.19      3.70 o
   7  11   0       97.56      110.12     13.59 o
   0  12   0      196.41      205.18     12.39 o
   1  12   0       41.44       41.46      8.33 o
   2  12   0       62.92       49.62      9.01 o
   3  12   0        6.76       -1.70      5.27 o
   4  12   0       15.29       18.69      6.63 o
   5  12   0        5.66       -1.53      4.93 o
   6  12   0       77.92       68.65     10.20 o
  -5 -12   1      216.31      220.06     14.95 o
  -4 -12   1       14.35       20.56      7.31 o
  -3 -12   1      107.81      113.01     12.24 o
  -2 -12   1       19.30        8.84      6.29 o
  -1 -12   1        1.10        2.04      5.44 o
  -7 -11   1       12.51       17.17      5.58 o
  -6 -11   1       27.99        7.91      5.25 o
  -5 -11   1      234.72      204.57     10.94 o
  -4 -11   1        1.93        9.52      5.44 o
  -3 -11   1      345.19      327.63     16.65 o
  -2 -11   1        6.99       21.92      6.63 o
  -1 -11   1       82.51       80.21     10.37 o
   0 -11   1       14.89        8.07     11.13 o
   1 -11   1        8.54        2.72      5.10 o
  -8 -10   1       85.29       88.61      8.60 o
  -7 -10   1       22.92       18.06      5.58 o
  -6 -10   1      664.93      684.32     28.04 o
  -5 -10   1       22.01       15.01      4.14 o
  -4 -10   1      131.16      121.35      6.92 o
  -3 -10   1      131.52      116.74     10.03 o
  -2 -10   1      268.55      267.98     14.27 o
  -1 -10   1      350.51      338.52     13.09 o
   0 -10   1       91.34       98.09      8.51 o
   1 -10   1       70.82       72.26     10.20 o
   2 -10   1       58.98       64.38      8.16 o
   3 -10   1        5.10        1.24     12.74 o
  -8  -9   1      194.98      198.64     10.76 o
  -7  -9   1      223.11      210.26     15.72 o
  -6  -9   1      471.38      465.33     13.47 o
  -5  -9   1       17.84       17.90      3.35 o
  -4  -9   1       33.41       31.87      4.00 o
  -3  -9   1      151.86      146.81      6.82 o
  -2  -9   1      883.76      855.87     26.42 o
  -1  -9   1      189.21      195.62      9.59 o
   0  -9   1      383.47      371.40      9.70 o
   1  -9   1       17.69       19.62      6.63 o
   2  -9   1       60.84       61.81      5.25 o
   3  -9   1        4.62        3.18      6.98 o
   4  -9   1        5.71        9.68      7.17 o
  -9  -8   1      128.73      126.06     23.28 o
  -8  -8   1       95.32       88.57      4.87 o
  -7  -8   1      558.83      557.05      9.93 o
  -6  -8   1       93.02       90.96      4.60 o
  -5  -8   1      140.90      141.27      5.35 o
  -4  -8   1       41.62       34.96      3.22 o
  -3  -8   1        6.52        7.99      2.49 o
  -2  -8   1      136.66      155.69      4.92 o
  -1  -8   1      650.58      659.97     10.63 o
   0  -8   1      112.56      116.41      4.71 o
   1  -8   1      649.18      634.27     17.44 o
   2  -8   1      741.85      733.63     14.08 o
   3  -8   1        1.52        2.60      3.91 o
   4  -8   1        0.88       -2.95      3.03 o
   5  -8   1       21.38       15.90      7.87 o
  -9  -7   1      643.00      674.67     17.95 o
  -8  -7   1      174.04      178.88      5.93 o
  -7  -7   1       57.70       56.30      3.75 o
  -6  -7   1       12.58       12.51      2.10 o
  -5  -7   1        9.23        5.76      1.92 o
  -4  -7   1       86.40       78.84      5.37 o
  -3  -7   1       73.80       75.04      2.46 o
  -2  -7   1      468.63      471.85      6.00 o
  -1  -7   1      329.99      315.89      5.39 o
   0  -7   1      155.31      164.69      4.54 o
   1  -7   1        0.96        0.07      1.97 o
   2  -7   1       50.23       47.26      4.17 o
   3  -7   1       56.39       65.22      4.88 o
   4  -7   1       29.68       43.48     10.77 o
   5  -7   1       79.97       80.91      6.29 o
   6  -7   1      196.56      192.15      8.11 o
 -10  -6   1      126.57      149.99      7.80 o
  -9  -6   1      134.54      139.68      5.77 o
  -8  -6   1      119.86      119.20      5.13 o
  -7  -6   1      155.70      164.36      7.75 o
  -6  -6   1       14.37       14.06      2.10 o
  -5  -6   1      219.76      219.18      5.59 o
  -4  -6   1      112.85      121.34      3.30 o
  -3  -6   1       25.87       31.07      1.57 o
  -2  -6   1      452.05      478.52      5.32 o
  -1  -6   1      494.98      506.26      5.96 o
   0  -6   1        6.47        4.65      1.21 o
   1  -6   1        1.24       -0.55      1.02 o
   2  -6   1      843.29      867.84     17.58 o
   3  -6   1      101.91      111.95      5.39 o
   4  -6   1      311.99      334.77      9.17 o
   5  -6   1       74.00       74.66     10.35 o
   6  -6   1       63.25       74.11      4.99 o
   7  -6   1      247.79      261.13     12.47 o
 -10  -5   1       85.10      101.75      6.84 o
  -9  -5   1       12.62       12.37      3.70 o
  -8  -5   1       47.49       61.49      5.09 o
  -7  -5   1        1.61        1.53      1.92 o
  -6  -5   1      504.70      514.25     10.82 o
  -5  -5   1     1154.08     1143.83     12.36 o
  -4  -5   1      302.11      286.77      4.08 o
  -3  -5   1      710.73      713.92      6.40 o
  -2  -5   1        2.47        2.23      0.83 o
  -1  -5   1      142.06      130.07      2.71 o
   0  -5   1       14.69       22.71      1.51 o
   1  -5   1      705.48      725.27      8.27 o
   2  -5   1      484.18      510.85      6.45 o
   3  -5   1     1148.48     1136.20     16.93 o
   4  -5   1      293.34      300.34      8.92 o
   5  -5   1        1.35       -0.94      3.91 o
   6  -5   1      287.58      290.85     10.43 o
   7  -5   1      175.12      175.95     14.03 o
 -10  -4   1       69.27       69.35      8.45 o
  -9  -4   1       70.66       63.04      6.01 o
  -8  -4   1      386.55      393.99      9.97 o
  -7  -4   1       70.13       64.83      4.65 o
  -6  -4   1       44.46       49.76      3.51 o
  -5  -4   1      158.40      157.55      3.32 o
  -4  -4   1      881.55      889.74      8.26 o
  -3  -4   1       80.34       78.24      1.99 o
  -2  -4   1     1735.53     1778.04     16.35 o
  -1  -4   1     3239.82     3383.16     23.27 o
   0  -4   1      592.45      623.70      6.24 o
   1  -4   1     2078.20     2259.13     19.26 o
   2  -4   1        1.41        0.95      0.99 o
   3  -4   1     1189.29     1264.36     14.49 o
   4  -4   1       49.21       43.77      4.05 o
   5  -4   1      491.21      487.86     11.51 o
   6  -4   1      654.20      613.13     21.15 o
   7  -4   1      444.77      418.81     17.09 o
   8  -4   1       46.39       47.89     13.61 o
 -10  -3   1       31.16       39.05     13.49 o
  -9  -3   1      302.49      304.98      8.23 o
  -8  -3   1      154.64      156.15      6.52 o
  -7  -3   1       30.52       31.94      3.55 o
  -6  -3   1       32.32       33.76      2.35 o
  -5  -3   1      139.13      137.09      3.01 o
  -4  -3   1      480.97      462.42      5.03 o
  -3  -3   1       49.28       40.33      1.48 o
  -2  -3   1     1613.86     1615.94     11.41 o
  -1  -3   1      909.39      816.86      6.50 o
   0  -3   1    10450.16    11062.23     72.00 o
   1  -3   1       17.57       17.51      1.10 o
   2  -3   1       65.34       52.79      1.85 o
   3  -3   1        5.83       10.60      1.18 o
   4  -3   1        2.43        1.62      1.35 o
   5  -3   1      224.11      229.82     10.87 o
   6  -3   1      158.85      160.55      6.91 o
   7  -3   1      190.86      192.47      7.96 o
   8  -3   1      122.88      112.75     14.48 o
 -10  -2   1       33.62       45.28      9.99 o
  -9  -2   1       61.00       63.36      4.72 o
  -8  -2   1      262.76      273.70      8.39 o
  -7  -2   1        3.48        6.53      2.65 o
  -6  -2   1        2.65        1.77      1.56 o
  -5  -2   1        2.40        1.78      1.05 o
  -4  -2   1      201.93      287.73      3.72 o
  -3  -2   1      204.22      185.05      2.44 o
  -2  -2   1     1097.60     1084.67      8.53 o
  -1  -2   1     3712.40     3876.25     25.11 o
   0  -2   1    15660.31    16362.20    114.93 o
   1  -2   1      177.48      186.69      2.35 o
   2  -2   1      115.52      151.96      2.44 o
   3  -2   1      160.03      215.72      3.42 o
   4  -2   1      230.66      217.85      4.68 o
   5  -2   1        3.48        3.27      1.89 o
   6  -2   1      326.73      319.20      7.51 o
   7  -2   1      130.70      122.72      6.60 o
   8  -2   1      172.13      183.16     14.47 o
   9  -2   1       22.02       21.02      7.74 o
  -9  -1   1       36.92       35.86      4.41 o
  -8  -1   1      105.45      101.19      5.12 o
  -7  -1   1       70.05       73.03      5.58 o
  -6  -1   1      139.19      122.00      3.74 o
  -5  -1   1       21.76       21.66      1.58 o
  -4  -1   1     1143.44     1052.21     11.06 o
  -3  -1   1     1372.01     1321.64     11.03 o
  -2  -1   1       49.24       51.30      1.30 o
  -1  -1   1     5150.53     5023.59     33.20 o
   0  -1   1        6.40        6.65      0.74 o
   1  -1   1       18.51       21.56      0.88 o
   2  -1   1      426.88      428.88      4.37 o
   3  -1   1      509.97      509.32      5.03 o
   4  -1   1      242.06      254.14      4.26 o
   5  -1   1      193.29      190.00      4.27 o
   6  -1   1      230.58      237.51      5.53 o
   7  -1   1        1.03        1.89      4.64 o
   8  -1   1      208.86      238.04      9.81 o
   9  -1   1       14.82       11.87      3.97 o
  -9   0   1      253.50      256.03     10.52 o
  -8   0   1      117.28      124.49      8.49 o
  -7   0   1      887.50      864.19     12.79 o
  -6   0   1      381.21      371.55      6.16 o
  -5   0   1       97.26       87.08      2.61 o
  -4   0   1       71.01       75.60      2.06 o
  -3   0   1     2894.85     2856.11     21.33 o
  -2   0   1      757.55      733.89      9.59 o
  -1   0   1     2505.27     2482.37     23.88 o
   0   0   1     3026.52     2944.29     21.28 o
   1   0   1     2524.49     2420.41     17.63 o
   2   0   1       41.89       33.74      1.66 o
   3   0   1      368.69      373.48      3.98 o
   4   0   1      861.86      858.70      7.22 o
   5   0   1      309.30      303.44      4.18 o
   6   0   1      491.17      495.54      7.93 o
   7   0   1      644.50      670.71      9.99 o
   8   0   1      104.19      103.66      5.73 o
   9   0   1       65.64       69.64      5.83 o
  -9   1   1       24.01       23.85      4.55 o
  -8   1   1      334.64      315.52      9.57 o
  -7   1   1     1376.53     1361.05     21.42 o
  -6   1   1      120.44      126.28      4.25 o
  -5   1   1      147.42      141.24      3.28 o
  -4   1   1     1416.50     1492.15     11.86 o
  -3   1   1     1230.84     1224.66     10.21 o
  -2   1   1       51.40       54.90      1.37 o
  -1   1   1     1560.93     1595.99     10.42 o
   0   1   1      188.78      193.11      1.61 o
   1   1   1     1907.84     1843.07     16.56 o
   2   1   1      962.53      943.58      7.24 o
   3   1   1      107.00      104.78      1.97 o
   4   1   1     1262.18     1272.66      9.71 o
   5   1   1      723.74      719.14      6.70 o
   6   1   1      193.89      198.39      4.47 o
   7   1   1        2.50        5.96      1.94 o
   8   1   1      365.19      366.80      7.54 o
   9   1   1       14.55       23.98      4.78 o
  10   1   1       61.99       60.16     10.03 o
  -9   2   1       52.13       59.66     13.01 o
  -8   2   1      105.36       93.70     11.08 o
  -7   2   1       48.16       44.30      4.68 o
  -6   2   1       71.54       71.93      4.98 o
  -5   2   1       18.64       22.13      2.14 o
  -4   2   1     1303.89     1363.80     12.06 o
  -3   2   1     1609.92     1673.62     12.74 o
  -2   2   1     1722.83     1760.61     13.70 o
  -1   2   1     1358.15     1402.79     12.24 o
   0   2   1       12.23       19.44      1.09 o
   1   2   1      307.49      301.32      2.64 o
   2   2   1      467.54      521.41      4.47 o
   3   2   1     1254.10     1292.81      9.92 o
   4   2   1      845.51      811.21      6.75 o
   5   2   1     1090.05     1063.79      8.78 o
   6   2   1       82.01       87.84      3.12 o
   7   2   1      228.18      223.11      4.97 o
   8   2   1       79.81       79.04      5.67 o
   9   2   1      200.65      223.16      7.27 o
  10   2   1       89.59      102.23      6.78 o
  -8   3   1       58.83       46.50      8.40 o
  -7   3   1      155.55      164.25      7.57 o
  -6   3   1       12.63       10.79      3.46 o
  -5   3   1        9.51       14.18      2.42 o
  -4   3   1       54.22       51.47      2.04 o
  -3   3   1       15.69       12.41      1.19 o
  -2   3   1     1379.87     1343.38     16.37 o
  -1   3   1      231.82      250.77      2.93 o
   0   3   1      467.55      531.94      4.82 o
   1   3   1      165.22      151.87      1.75 o
   2   3   1        3.39        2.35      0.53 o
   3   3   1     1025.85     1145.88      9.08 o
   4   3   1       52.26       73.96      2.08 o
   5   3   1      503.26      479.03      5.36 o
   6   3   1      104.41      103.29      3.36 o
   7   3   1     1057.40     1057.87     13.65 o
   8   3   1       62.10       72.46      5.00 o
   9   3   1      252.50      259.34      7.35 o
  10   3   1       50.08       73.09     14.66 o
  -8   4   1       46.32       49.04     13.80 o
  -7   4   1       21.79       22.35      7.15 o
  -6   4   1       16.16       16.80      3.71 o
  -5   4   1       28.57       30.26      3.70 o
  -4   4   1       72.64       90.44      4.00 o
  -3   4   1      912.74      893.50      9.61 o
  -2   4   1      960.33     1012.84      9.87 o
  -1   4   1     1474.93     1472.32     14.76 o
   0   4   1      403.27      413.01      4.33 o
   1   4   1      750.70      744.78      6.30 o
   2   4   1      615.23      597.03      4.80 o
   3   4   1      197.63      215.02      3.10 o
   4   4   1      293.69      296.25      3.77 o
   5   4   1       86.45       83.64      2.45 o
   6   4   1     1863.36     1836.58     18.94 o
   7   4   1      423.17      430.44      7.30 o
   8   4   1      480.51      467.51     10.43 o
   9   4   1      212.64      221.81     10.47 o
  10   4   1        7.95       11.06      7.09 o
  -7   5   1       82.34       68.83     13.42 o
  -6   5   1      263.81      270.85      9.11 o
  -5   5   1       27.78       35.83      4.08 o
  -4   5   1       56.05       60.16      3.77 o
  -3   5   1      146.53      146.37      5.32 o
  -2   5   1     1093.78     1123.41     12.21 o
  -1   5   1      350.51      353.26      4.53 o
   0   5   1     1074.51     1133.99      9.82 o
   1   5   1     2630.97     2855.25     20.36 o
   2   5   1      200.89      183.60      2.83 o
   3   5   1      117.48      103.02      2.08 o
   4   5   1       58.77       69.35      1.93 o
   5   5   1      332.74      341.00      4.39 o
   6   5   1     2004.59     1948.01     22.17 o
   7   5   1      117.90      113.08      5.13 o
   8   5   1      180.00      189.62      6.83 o
   9   5   1       37.65       43.06      5.34 o
  10   5   1      115.45      105.38      8.21 o
  -7   6   1       28.64       30.40      5.65 o
  -6   6   1        2.62        2.73      5.89 o
  -5   6   1       62.46       61.30      4.09 o
  -4   6   1      101.71      109.15      4.51 o
  -3   6   1      173.13      167.49      6.06 o
  -2   6   1      787.12      741.21     12.38 o
  -1   6   1      262.93      265.50      4.52 o
   0   6   1      257.08      258.20      4.32 o
   1   6   1        8.39       13.72      1.28 o
   2   6   1      619.52      607.89      5.95 o
   3   6   1      880.99      871.07      7.39 o
   4   6   1      546.02      551.85      5.73 o
   5   6   1     2678.12     2628.51     19.61 o
   6   6   1      424.73      442.00      6.80 o
   7   6   1       24.53       14.44      3.46 o
   8   6   1        0.91       -0.07      2.28 o
   9   6   1       16.66       18.05      3.71 o
  10   6   1      112.22      151.44      9.06 o
  -6   7   1      132.26      127.65      6.10 o
  -5   7   1      350.93      365.28      8.65 o
  -4   7   1       68.34       67.86      4.14 o
  -3   7   1      203.00      193.61      6.86 o
  -2   7   1        7.00        5.01      1.96 o
  -1   7   1      293.86      305.67      6.54 o
   0   7   1      160.81      187.51      5.29 o
   1   7   1      215.60      226.73      3.90 o
   2   7   1      112.79      110.29      2.92 o
   3   7   1      836.44      903.58      7.90 o
   4   7   1      139.84      140.15      2.74 o
   5   7   1       62.16       69.47      2.72 o
   6   7   1       43.39       44.86      2.95 o
   7   7   1       55.57       54.87      4.16 o
   8   7   1        1.53        1.79      2.61 o
   9   7   1       34.68       37.43      5.78 o
  10   7   1       42.33       34.16      7.99 o
  -5   8   1       14.89       16.66      4.21 o
  -4   8   1      103.21      103.51      5.15 o
  -3   8   1        6.64       10.46      3.46 o
  -2   8   1       36.21       40.50      3.99 o
  -1   8   1      918.94      932.33     17.64 o
   0   8   1        1.30        0.09      1.65 o
   1   8   1        8.77        9.46      1.97 o
   2   8   1      482.85      479.59      8.12 o
   3   8   1      342.23      358.49      5.99 o
   4   8   1        9.67       13.27      1.83 o
   5   8   1      381.42      374.36     11.26 o
   6   8   1        4.70        5.87      3.24 o
   7   8   1      127.43      125.27      7.80 o
   8   8   1      101.66      117.79      7.84 o
   9   8   1        1.05        5.63      7.39 o
  -4   9   1      172.41      171.69      8.08 o
  -3   9   1      402.18      390.19     10.71 o
  -2   9   1     1649.52     1614.71     24.16 o
  -1   9   1      379.92      378.74      9.63 o
   0   9   1      194.75      197.50      6.86 o
   1   9   1       36.19       33.92      2.98 o
   2   9   1       54.94       62.93      4.31 o
   3   9   1       38.98       34.55      2.64 o
   4   9   1      405.81      405.50     11.87 o
   5   9   1       73.43       70.21      6.21 o
   6   9   1      358.48      360.32     11.92 o
   7   9   1      451.04      450.31     13.71 o
   8   9   1       17.85       19.99      6.03 o
   9   9   1       14.53        4.76      5.78 o
  -3  10   1      133.80      130.12      8.16 o
  -2  10   1      205.90      212.02      8.40 o
  -1  10   1      385.72      393.50     10.48 o
   0  10   1       97.14      102.71      5.95 o
   1  10   1      133.04      131.26      6.15 o
   2  10   1      221.46      212.71      7.18 o
   3  10   1       13.22        8.50      4.76 o
   4  10   1       83.63       78.68      9.01 o
   5  10   1       14.91       21.68      5.78 o
   6  10   1      346.43      337.02     11.83 o
   7  10   1      308.12      309.78     11.83 o
   8  10   1      274.51      307.93     29.48 o
  -2  11   1      104.00      100.38      7.00 o
  -1  11   1       94.68      103.57      8.11 o
   0  11   1      110.49      123.53      7.06 o
   1  11   1      133.18      132.87      6.68 o
   2  11   1       16.34       15.74      7.99 o
   3  11   1       96.98       85.82     10.03 o
   4  11   1       21.63       23.28      6.63 o
   5  11   1       38.39       46.42      8.41 o
   6  11   1       72.29       69.28     13.25 o
   7  11   1       80.11       77.37     22.43 o
   0  12   1       92.16       83.19      8.97 o
   1  12   1        6.53       10.22      5.14 o
   2  12   1       22.20       11.73      5.95 o
   3  12   1       42.83       44.01      8.16 o
   4  12   1       99.26       90.91     10.71 o
   5  12   1        1.20       -1.19      4.93 o
   6  12   1        9.05       15.29      6.80 o
  -4 -12   2        0.85        2.04      5.78 o
  -3 -12   2       11.20       -4.08      5.61 o
  -2 -12   2       94.60       81.91     11.39 o
  -6 -11   2       34.33       13.52     11.13 o
  -5 -11   2       23.77       18.85     21.33 o
  -4 -11   2       52.48       51.24      5.95 o
  -3 -11   2      130.74      115.89     12.07 o
  -2 -11   2      261.61      249.29     15.12 o
  -1 -11   2      160.36      159.91     12.41 o
   0 -11   2        2.25       -1.19      5.44 o
   1 -11   2        3.71       -8.78     21.75 o
  -7 -10   2       22.52        6.45      7.39 o
  -6 -10   2        3.72        2.82      4.08 o
  -5 -10   2       18.46       15.08      3.75 o
  -4 -10   2       19.88       14.70      3.59 o
  -3 -10   2       43.91       41.46      7.48 o
  -2 -10   2      218.51      196.95     13.08 o
  -1 -10   2      137.38      132.89     10.88 o
   0 -10   2        4.68        2.87      8.92 o
   1 -10   2       28.91       25.51      6.35 o
   2 -10   2        3.83        0.88     17.59 o
  -8  -9   2       73.77       59.28      9.61 o
  -7  -9   2      148.71      154.16      7.74 o
  -6  -9   2        3.19        7.15      2.95 o
  -5  -9   2      250.46      252.20      8.90 o
  -4  -9   2       41.71       43.91      4.67 o
  -3  -9   2      272.08      255.52     15.21 o
  -2  -9   2      719.92      693.83     22.94 o
  -1  -9   2      138.72      132.94      8.24 o
   0  -9   2      126.81      155.26      9.09 o
   1  -9   2       18.46       27.02      9.86 o
   2  -9   2      176.30      200.16     10.83 o
   3  -9   2      131.61      124.70      9.46 o
   4  -9   2      333.24      311.00     23.79 o
  -9  -8   2        9.46        6.39      3.10 o
  -8  -8   2       29.91       25.90      3.43 o
  -7  -8   2       68.21       65.93      4.69 o
  -6  -8   2       91.40      101.14      7.10 o
  -5  -8   2      296.79      280.87     14.36 o
  -4  -8   2       56.09       47.67      4.40 o
  -3  -8   2       67.83       66.94      4.36 o
  -2  -8   2        2.11        4.01      2.37 o
  -1  -8   2      312.09      338.76     11.65 o
   0  -8   2        1.00       -3.02      3.02 o
   1  -8   2      185.78      198.14      7.26 o
   2  -8   2      940.48      933.17     16.53 o
   3  -8   2      161.83      152.96      7.29 o
   4  -8   2       88.91       79.47      8.77 o
   5  -8   2        7.70        6.56      9.94 o
  -9  -7   2        9.03        7.92      4.51 o
  -8  -7   2      129.76      130.33      6.38 o
  -7  -7   2       22.98       19.55      2.97 o
  -6  -7   2      444.60      433.17      9.03 o
  -5  -7   2      364.06      372.30      9.71 o
  -4  -7   2      180.75      173.40      6.53 o
  -3  -7   2       99.73       95.05      4.51 o
  -2  -7   2      342.16      316.32      6.07 o
  -1  -7   2       68.51       78.10      3.19 o
   0  -7   2        1.76        3.68      1.70 o
   1  -7   2      827.90      823.28     12.39 o
   2  -7   2        6.09        4.99      3.87 o
   3  -7   2      756.85      766.50     14.50 o
   4  -7   2       73.99       79.80      5.75 o
   5  -7   2       59.42       70.48      6.00 o
   6  -7   2      235.98      238.23     26.17 o
  -9  -6   2      139.21      136.72      6.13 o
  -8  -6   2       18.52       13.75      5.35 o
  -7  -6   2        5.50        7.71      2.91 o
  -6  -6   2      225.45      209.86      5.36 o
  -5  -6   2        5.77        5.56      1.74 o
  -4  -6   2      347.66      346.58      6.34 o
  -3  -6   2       76.68       76.27      2.86 o
  -2  -6   2      794.89      819.27      7.82 o
  -1  -6   2      574.40      587.22      6.77 o
   0  -6   2      263.34      298.25      4.83 o
   1  -6   2       68.09       62.58      3.35 o
   2  -6   2        9.27       11.35      3.20 o
   3  -6   2       52.20       57.00      4.51 o
   4  -6   2        6.45        6.55      2.98 o
   5  -6   2      556.56      552.11     20.51 o
   6  -6   2      225.80      239.35     12.24 o
 -10  -5   2       35.23       31.95      9.35 o
  -9  -5   2       71.03       78.23      5.03 o
  -8  -5   2       79.39       75.09      4.55 o
  -7  -5   2       23.82       16.53      2.71 o
  -6  -5   2      108.16      111.73      5.30 o
  -5  -5   2     1367.33     1324.50     15.52 o
  -4  -5   2      273.61      253.05      4.23 o
  -3  -5   2      645.76      610.32      5.94 o
  -2  -5   2      644.61      676.69      6.86 o
  -1  -5   2      518.90      469.28      5.49 o
   0  -5   2     2860.87     3026.33     22.19 o
   1  -5   2      107.25      110.83      2.88 o
   2  -5   2      113.68      110.23      2.65 o
   3  -5   2      134.17      135.32      5.60 o
   4  -5   2      211.80      206.37      6.17 o
   5  -5   2        2.19        0.07      4.05 o
   6  -5   2      155.96      179.87     10.63 o
   7  -5   2       59.22       63.77      6.15 o
 -10  -4   2      109.64      117.43     10.71 o
  -9  -4   2       53.90       52.96      5.23 o
  -8  -4   2      145.29      154.04      6.92 o
  -7  -4   2        6.59        6.69      5.95 o
  -6  -4   2      125.23      120.71      4.56 o
  -5  -4   2       10.30       11.85      2.02 o
  -4  -4   2      730.23      679.20      7.40 o
  -3  -4   2      485.78      491.40      5.36 o
  -2  -4   2     1654.84     1707.77     15.81 o
  -1  -4   2     4390.73     4640.20     33.66 o
   0  -4   2     2016.05     2046.99     14.35 o
   1  -4   2      201.24      221.01      3.58 o
   2  -4   2        6.85        6.87      1.03 o
   3  -4   2      118.30      116.08      3.61 o
   4  -4   2      239.96      248.39      9.79 o
   5  -4   2      317.70      306.62      9.19 o
   6  -4   2      101.96      101.77      8.49 o
   7  -4   2      155.61      155.81      7.78 o
   8  -4   2      147.48      145.97     15.89 o
 -10  -3   2        8.76        5.19      6.80 o
  -9  -3   2      353.52      345.62      8.98 o
  -8  -3   2      201.96      209.42      6.78 o
  -7  -3   2      380.61      366.67      8.74 o
  -6  -3   2      104.57       92.47      3.87 o
  -5  -3   2      155.01      153.25      3.59 o
  -4  -3   2      458.33      435.40      4.93 o
  -3  -3   2     2053.87     2114.08     16.20 o
  -2  -3   2     1371.21     1353.51     10.30 o
  -1  -3   2     3044.65     3100.43     21.11 o
   0  -3   2     1172.04     1141.66      8.49 o
   1  -3   2       10.08       24.13      1.26 o
   2  -3   2      425.92      461.24      4.98 o
   3  -3   2      322.74      319.33      4.36 o
   4  -3   2      476.73      474.85      7.49 o
   5  -3   2      188.02      197.43      8.08 o
   6  -3   2       19.36       18.34      9.94 o
   7  -3   2      249.55      263.55      9.13 o
   8  -3   2       96.43       97.24      7.38 o
 -10  -2   2        2.13       -2.01      5.04 o
  -9  -2   2       47.25       50.57      4.50 o
  -8  -2   2       76.98       77.25      4.78 o
  -7  -2   2      470.61      431.47      9.52 o
  -6  -2   2        1.15        0.31      1.70 o
  -5  -2   2       39.01       29.15      1.70 o
  -4  -2   2      137.87      135.37      2.55 o
  -3  -2   2     1457.66     1427.66     12.57 o
  -2  -2   2      269.44      273.32      3.26 o
  -1  -2   2      472.02      450.57      4.08 o
   0  -2   2     1135.82     1228.15     11.60 o
   1  -2   2      553.13      579.01      5.36 o
   2  -2   2      103.66      150.42      2.49 o
   3  -2   2        9.11        3.72      0.92 o
   4  -2   2      805.45      793.97      7.75 o
   5  -2   2       12.49       18.89      2.75 o
   6  -2   2      117.73      127.24      6.24 o
   7  -2   2       16.97       18.29      3.91 o
   8  -2   2       12.69       11.18      5.18 o
   9  -2   2        8.19        0.31     12.91 o
  -9  -1   2       21.87       27.94      5.57 o
  -8  -1   2      206.79      194.17      6.47 o
  -7  -1   2      324.46      309.97      7.32 o
  -6  -1   2      226.48      240.38      5.38 o
  -5  -1   2       64.19       69.92      2.30 o
  -4  -1   2     4097.58     4132.04     28.52 o
  -3  -1   2      665.57      631.62      5.43 o
  -2  -1   2       83.46       75.44      1.61 o
  -1  -1   2      270.52      273.08      2.64 o
   0  -1   2       58.75       86.77      1.70 o
   1  -1   2      887.33      873.20      8.36 o
   2  -1   2      328.88      324.17      3.32 o
   3  -1   2     1383.25     1482.61     11.83 o
   4  -1   2      478.77      477.76      5.69 o
   5  -1   2      699.77      685.11      8.29 o
   6  -1   2       11.72       11.03      2.07 o
   7  -1   2       20.29       22.66      3.04 o
   8  -1   2      220.05      220.59      7.21 o
   9  -1   2       63.72       68.36      5.41 o
  -9   0   2       34.98       28.89      4.54 o
  -8   0   2       84.86       74.42      5.45 o
  -7   0   2        1.17       -2.17      2.17 o
  -6   0   2       50.93       65.08      3.52 o
  -5   0   2      507.81      557.92      6.12 o
  -4   0   2     1171.43     1201.13     11.09 o
  -3   0   2      604.45      572.60      6.79 o
  -2   0   2     2252.98     2246.35     18.84 o
  -1   0   2     3632.84     3642.41     40.06 o
   0   0   2      585.44      561.43      5.07 o
   1   0   2      277.17      240.73      2.73 o
   2   0   2       45.90       44.00      1.25 o
   3   0   2      201.54      189.28      2.80 o
   4   0   2     1388.18     1384.50     12.25 o
   5   0   2      637.64      623.38      6.66 o
   6   0   2       37.83       39.27      2.74 o
   7   0   2      834.93      836.42     10.44 o
   8   0   2       12.60       10.62      3.08 o
   9   0   2      187.84      198.19     13.29 o
  -9   1   2       99.26       85.71      6.39 o
  -8   1   2      245.70      248.03      8.28 o
  -7   1   2      467.40      507.60     10.06 o
  -6   1   2      131.24      134.49      5.27 o
  -5   1   2       83.40       85.86      2.78 o
  -4   1   2      121.76      113.05      2.38 o
  -3   1   2     2202.36     2162.27     18.29 o
  -2   1   2     1493.46     1535.66     12.91 o
  -1   1   2    10056.94    10228.28     95.88 o
   0   1   2     3378.08     3409.41     20.06 o
   1   1   2      630.28      594.18      4.93 o
   2   1   2      110.79      102.06      1.94 o
   3   1   2      173.58      196.28      2.55 o
   4   1   2      554.76      530.97      5.12 o
   5   1   2     1595.04     1577.16     12.11 o
   6   1   2     2003.71     1969.07     16.98 o
   7   1   2      973.85      953.65     11.20 o
   8   1   2      419.22      423.86      8.64 o
   9   1   2      119.93      121.42      5.23 o
  -9   2   2       39.36       33.58      6.90 o
  -8   2   2        1.68       -1.19      6.09 o
  -7   2   2      106.39       97.65     11.15 o
  -6   2   2        9.65       15.10      3.26 o
  -5   2   2       30.75       31.16      2.45 o
  -4   2   2      112.94      111.32      3.00 o
  -3   2   2     1625.94     1616.63     12.10 o
  -2   2   2     2511.50     2541.27     16.76 o
  -1   2   2      633.73      626.13      4.38 o
   0   2   2      696.54      717.68      7.02 o
   1   2   2     1023.49      983.35     10.74 o
   2   2   2       30.05       38.81      1.19 o
   3   2   2      205.26      190.15      2.86 o
   4   2   2     1040.06     1067.18      8.39 o
   5   2   2      325.84      325.28      4.06 o
   6   2   2      925.11      911.17     10.06 o
   7   2   2       41.00       44.08      2.76 o
   8   2   2       46.53       50.86      3.51 o
   9   2   2       64.55       72.55      5.00 o
  10   2   2      137.63      168.75     12.32 o
  -8   3   2       30.18       16.98      9.86 o
  -7   3   2      116.23      112.92      7.75 o
  -6   3   2       50.22       54.83      4.81 o
  -5   3   2        6.26        7.02      2.09 o
  -4   3   2      210.71      215.89      3.67 o
  -3   3   2      206.88      208.75      4.32 o
  -2   3   2     1207.23     1191.99      9.91 o
  -1   3   2       13.61       12.53      0.74 o
   0   3   2     1193.33     1305.27     10.20 o
   1   3   2       70.89       66.39      1.41 o
   2   3   2     1189.45     1112.68      8.98 o
   3   3   2        1.11        3.89      0.77 o
   4   3   2      166.22      146.06      2.58 o
   5   3   2     1141.78     1119.57      9.79 o
   6   3   2      937.47      885.61     12.08 o
   7   3   2       19.64       20.54      3.28 o
   8   3   2       30.26       34.30      3.65 o
   9   3   2       20.61       24.24      4.74 o
  10   3   2       21.48       34.60     19.03 o
  -8   4   2       35.78       33.16      8.86 o
  -7   4   2       41.71       37.03      4.99 o
  -6   4   2       94.70       96.02      6.11 o
  -5   4   2      226.94      229.13      7.58 o
  -4   4   2      122.57      141.65      4.59 o
  -3   4   2      167.60      161.42      3.40 o
  -2   4   2       56.44       48.89      1.69 o
  -1   4   2      207.84      212.70      2.90 o
   0   4   2      174.51      159.33      2.00 o
   1   4   2      366.84      354.86      3.80 o
   2   4   2      343.31      299.82      3.68 o
   3   4   2     1017.70     1051.42      8.26 o
   4   4   2      277.74      256.28      3.45 o
   5   4   2      630.78      586.59      6.18 o
   6   4   2       83.04       90.64      3.06 o
   7   4   2      126.11      115.01      4.59 o
   8   4   2       16.77       12.57      3.03 o
   9   4   2       44.13       44.43      4.54 o
  10   4   2       89.44      124.74     29.99 o
  -7   5   2       75.82       62.08      6.06 o
  -6   5   2      523.22      506.61     12.31 o
  -5   5   2      315.20      312.19      9.01 o
  -4   5   2      140.02      141.05      5.86 o
  -3   5   2      482.30      500.67      7.94 o
  -2   5   2      410.58      397.34      6.11 o
  -1   5   2     1779.44     1837.56     13.79 o
   0   5   2      122.13      135.07      2.27 o
   1   5   2     1471.11     1492.46     11.47 o
   2   5   2      941.98      965.75      7.79 o
   3   5   2     2948.90     3050.88     22.60 o
   4   5   2      325.00      334.51      3.92 o
   5   5   2     1275.81     1265.14     11.60 o
   6   5   2        4.39        2.26      1.51 o
   7   5   2      259.97      240.41      5.43 o
   8   5   2       53.90       46.53      3.99 o
   9   5   2       48.20       52.78      4.90 o
  10   5   2      189.09      212.57     10.24 o
  -7   6   2       14.63        2.54      5.69 o
  -6   6   2      142.17      126.74      7.26 o
  -5   6   2       46.40       47.03      3.66 o
  -4   6   2      371.91      366.58      7.56 o
  -3   6   2      443.28      438.47      8.85 o
  -2   6   2      782.36      784.92     11.16 o
  -1   6   2      576.33      591.80      6.40 o
   0   6   2        1.93        1.84      0.91 o
   1   6   2      295.89      334.29      4.07 o
   2   6   2     1939.00     1981.57     15.14 o
   3   6   2      734.59      743.45      7.94 o
   4   6   2      456.21      447.11      4.88 o
   5   6   2      592.79      592.10      6.20 o
   6   6   2      126.40      136.26      3.69 o
   7   6   2       93.86      115.95      6.10 o
   8   6   2        8.60        6.94      4.12 o
   9   6   2       54.35       56.33      4.91 o
  10   6   2       29.48       48.77      8.84 o
  -6   7   2        1.54        3.39      2.83 o
  -5   7   2       67.29       67.66      5.03 o
  -4   7   2      574.48      571.17     10.10 o
  -3   7   2      661.47      661.35     14.01 o
  -2   7   2     1444.23     1473.85     15.62 o
  -1   7   2      232.16      229.65      5.53 o
   0   7   2       16.04       22.60      2.48 o
   1   7   2        4.25        6.74      1.16 o
   2   7   2      244.49      240.44      3.97 o
   3   7   2       26.93       23.06      1.50 o
   4   7   2     1086.98     1101.91     11.84 o
   5   7   2        3.70        3.45      1.49 o
   6   7   2      598.94      620.76     10.97 o
   7   7   2      346.43      344.74     11.06 o
   8   7   2        1.73        1.46      3.46 o
   9   7   2        6.00       11.30      6.97 o
  -5   8   2       56.32       64.34      9.95 o
  -4   8   2      403.69      402.35     10.65 o
  -3   8   2        2.93        3.83      2.66 o
  -2   8   2        2.92        5.20      3.47 o
  -1   8   2      118.32      132.31      5.98 o
   0   8   2       67.28       64.60      3.55 o
   1   8   2       85.43       81.49      3.72 o
   2   8   2        6.71        6.84      1.63 o
   3   8   2       20.42       18.86      2.52 o
   4   8   2      310.45      315.47      6.93 o
   5   8   2        5.39        4.05      3.14 o
   6   8   2      224.38      229.53      8.94 o
   7   8   2      133.22      136.90      7.80 o
   8   8   2      197.09      199.03      9.15 o
   9   8   2       15.11       16.95      8.16 o
  -4   9   2      133.64      139.06      7.59 o
  -3   9   2      199.98      193.95      7.77 o
  -2   9   2      521.30      508.38     14.07 o
  -1   9   2       72.19       81.11      5.14 o
   0   9   2      168.51      177.99      6.46 o
   1   9   2       24.74       27.38      2.79 o
   2   9   2        3.89        1.34      1.77 o
   3   9   2      238.97      263.84      6.28 o
   4   9   2      702.88      709.19     13.25 o
   5   9   2      234.50      224.87     16.31 o
   6   9   2      129.24      145.97     12.58 o
   7   9   2      236.39      238.33      9.80 o
   8   9   2        2.35        3.51      6.63 o
   9   9   2        5.27        0.95      6.37 o
  -3  10   2      106.30      112.94      7.16 o
  -2  10   2       18.19       17.24      3.74 o
  -1  10   2      177.73      177.86      7.26 o
   0  10   2      127.60      123.42      6.17 o
   1  10   2        3.63        7.69      2.72 o
   2  10   2      188.79      180.07      6.66 o
   3  10   2      206.11      232.36      8.47 o
   4  10   2      248.13      244.70     12.91 o
   5  10   2       20.09       23.28      5.78 o
   6  10   2      190.91      202.07      9.18 o
   7  10   2       25.20       30.97      5.02 o
   8  10   2      131.38      148.88     13.42 o
  -2  11   2       16.71       23.22      4.35 o
  -1  11   2       67.67       70.53      5.76 o
   0  11   2       86.00       88.49      5.92 o
   1  11   2      322.34      299.41      9.10 o
   2  11   2       61.43       59.57      4.75 o
   3  11   2      543.00      547.92     16.40 o
   4  11   2      281.68      285.32     15.12 o
   5  11   2      170.77      184.78      9.06 o
   6  11   2      106.46      117.06     14.19 o
   7  11   2      102.56      108.51     22.35 o
   0  12   2       18.62       21.79      5.14 o
   1  12   2        4.09        7.76      3.50 o
   2  12   2        1.26        2.34      4.24 o
   3  12   2      141.71      136.12     11.56 o
   4  12   2       71.22       66.61      9.69 o
   5  12   2      162.00      139.68     11.56 o
   6  12   2        1.01        0.17      4.93 o
  -6 -11   3        8.55        8.31      4.06 o
  -5 -11   3       91.92       75.14      6.75 o
  -4 -11   3        0.66       -3.26      3.26 o
  -3 -11   3       84.38       52.51      9.01 o
  -2 -11   3       15.30       15.29      6.63 o
  -1 -11   3      104.01      101.28     11.73 o
   0 -11   3       10.72        9.35      6.46 o
  -7 -10   3       41.19       48.47      5.63 o
  -6 -10   3       51.23       42.36      5.25 o
  -5 -10   3       34.59       33.36      4.77 o
  -4 -10   3       38.19       43.02      5.20 o
  -3 -10   3       24.17       29.02      4.59 o
  -2 -10   3       26.52       29.74      6.80 o
  -1 -10   3        5.47       10.37      5.27 o
   0 -10   3       44.50       46.90      8.16 o
   1 -10   3       95.56       81.31     15.72 o
   2 -10   3       67.19       56.85     28.38 o
  -8  -9   3       27.12       20.03      4.68 o
  -7  -9   3       18.01       20.66      4.15 o
  -6  -9   3      150.96      155.16     10.11 o
  -5  -9   3      318.24      280.96     10.96 o
  -4  -9   3      249.42      220.54     10.11 o
  -3  -9   3       82.29       75.22      6.06 o
  -2  -9   3      353.03      326.44     15.29 o
  -1  -9   3       56.74       66.10      8.67 o
   0  -9   3       81.57      100.94     10.20 o
   1  -9   3      377.14      342.11     15.63 o
   2  -9   3      140.52      145.07      9.75 o
   3  -9   3      360.56      347.69     32.03 o
  -8  -8   3       14.35       13.05      3.21 o
  -7  -8   3       10.39        9.66      2.91 o
  -6  -8   3       48.24       51.36      4.10 o
  -5  -8   3      323.89      295.11      9.69 o
  -4  -8   3      256.27      229.10      7.16 o
  -3  -8   3      344.97      327.64      9.77 o
  -2  -8   3      146.37      146.43      6.78 o
  -1  -8   3      341.91      351.22     12.27 o
   0  -8   3      286.20      279.99     11.41 o
   1  -8   3        5.04        1.32      3.78 o
   2  -8   3       74.09      106.30     20.31 o
   3  -8   3      212.75      220.67     13.34 o
   4  -8   3       24.76       22.21     19.80 o
  -9  -7   3        1.15       -3.24      3.95 o
  -8  -7   3       58.95       59.32      5.85 o
  -7  -7   3        8.17       10.36      2.85 o
  -6  -7   3      339.54      328.97      8.06 o
  -5  -7   3      685.97      664.13     10.30 o
  -4  -7   3      285.42      279.07     13.75 o
  -3  -7   3       72.78       77.52      6.63 o
  -2  -7   3      759.60      790.28     15.65 o
  -1  -7   3      377.40      389.69      7.96 o
   0  -7   3      770.60      807.00     18.62 o
   1  -7   3       90.07      100.61      7.15 o
   2  -7   3       62.70       59.94      6.56 o
   3  -7   3      107.57      110.51     17.08 o
   4  -7   3      113.29      114.24      8.77 o
   5  -7   3       48.94       49.15     21.07 o
  -9  -6   3      168.28      166.06      6.58 o
  -8  -6   3        0.74        1.55      2.54 o
  -7  -6   3        1.60        1.50      2.89 o
  -6  -6   3        3.91        2.50      2.13 o
  -5  -6   3       27.48       25.00      3.06 o
  -4  -6   3      316.18      325.91      8.46 o
  -3  -6   3      742.65      727.31     11.89 o
  -2  -6   3      664.31      643.23      9.57 o
  -1  -6   3      713.09      759.11      8.09 o
   0  -6   3      131.39      133.62      3.27 o
   1  -6   3     1783.15     1780.77     14.12 o
   2  -6   3        5.45       12.33      3.78 o
   3  -6   3       22.02       19.64      4.98 o
   4  -6   3      160.32      178.58      8.05 o
   5  -6   3      208.38      204.48     12.15 o
   6  -6   3       20.29       22.79     16.23 o
  -9  -5   3       82.81       78.90      5.17 o
  -8  -5   3      177.08      185.06      6.71 o
  -7  -5   3      141.69      127.57      5.42 o
  -6  -5   3       17.75       17.46      3.33 o
  -5  -5   3      542.60      559.12      8.73 o
  -4  -5   3      202.17      198.14      4.74 o
  -3  -5   3      870.02      920.66      9.57 o
  -2  -5   3       66.31       66.30      2.13 o
  -1  -5   3      653.93      687.40      7.68 o
   0  -5   3       18.55       25.94      1.61 o
   1  -5   3      418.39      414.12      5.24 o
   2  -5   3      211.01      217.97      3.85 o
   3  -5   3      180.94      178.39      6.31 o
   4  -5   3      445.98      469.49     21.38 o
   5  -5   3       18.33        8.14     12.58 o
   6  -5   3        8.27        9.41      5.33 o
   7  -5   3      109.42      117.28     15.72 o
  -9  -4   3       57.78       58.31      5.61 o
  -8  -4   3       91.34       96.82      5.64 o
  -7  -4   3      603.59      572.89     11.06 o
  -6  -4   3      404.33      412.11      8.61 o
  -5  -4   3      247.63      240.52      5.26 o
  -4  -4   3     2031.14     2027.27     17.63 o
  -3  -4   3      276.87      259.34      3.77 o
  -2  -4   3      462.86      479.73      5.52 o
  -1  -4   3      181.93      159.08      2.80 o
   0  -4   3        5.79       11.30      1.47 o
   1  -4   3     1363.51     1374.48     11.41 o
   2  -4   3      225.74      209.85      3.50 o
   3  -4   3      967.49      973.15     10.16 o
   4  -4   3      153.57      172.69      9.74 o
   5  -4   3       46.29       63.32     13.59 o
   6  -4   3        1.13        6.37      4.70 o
   7  -4   3        1.54        0.85      5.32 o
  -9  -3   3      173.15      175.61      8.05 o
  -8  -3   3      457.65      405.91      9.99 o
  -7  -3   3      353.14      354.65      9.13 o
  -6  -3   3       95.98      111.51      4.58 o
  -5  -3   3      470.00      464.16      9.12 o
  -4  -3   3     1668.72     1679.69     14.76 o
  -3  -3   3      154.75      133.89      2.53 o
  -2  -3   3      895.77      938.76      7.83 o
  -1  -3   3       36.19       52.09      1.81 o
   0  -3   3     1152.47     1169.22     11.40 o
   1  -3   3      463.24      473.49      5.03 o
   2  -3   3      437.07      466.28      5.29 o
   3  -3   3      887.75      914.72      8.71 o
   4  -3   3      941.31      917.54     11.87 o
   5  -3   3      529.45      512.90     14.25 o
   6  -3   3       42.55       41.23     16.65 o
   7  -3   3      247.84      232.90     30.84 o
   8  -3   3      116.38      116.57     14.95 o
  -9  -2   3        0.63       -2.39      4.29 o
  -8  -2   3       86.80       74.27      6.29 o
  -7  -2   3       12.62       15.76      3.08 o
  -6  -2   3       42.72       46.50      3.07 o
  -5  -2   3      449.14      437.84      5.76 o
  -4  -2   3      539.80      518.38      8.47 o
  -3  -2   3      565.91      521.97      4.85 o
  -2  -2   3        5.84        2.78      0.67 o
  -1  -2   3       59.00       83.22      3.74 o
   0  -2   3       41.52       31.04      1.34 o
   1  -2   3       25.22       26.01      1.23 o
   2  -2   3        8.77        7.56      0.97 o
   3  -2   3       28.91       16.18      1.29 o
   4  -2   3     1040.53     1084.41     10.01 o
   5  -2   3      230.27      250.84      7.24 o
   6  -2   3       82.57       86.48      8.84 o
   7  -2   3      282.61      278.49      9.18 o
   8  -2   3       12.93        4.57      5.18 o
  -9  -1   3        2.64        2.80      3.26 o
  -8  -1   3        3.66        1.71      4.12 o
  -7  -1   3        2.28        4.01      2.64 o
  -6  -1   3      108.16      107.42      4.41 o
  -5  -1   3        2.31        0.38      1.15 o
  -4  -1   3      344.64      318.13      3.70 o
  -3  -1   3     1692.28     1589.38     11.14 o
  -2  -1   3      209.96      206.81      2.12 o
  -1  -1   3       31.51       35.11      1.10 o
   0  -1   3        4.09        3.81      0.67 o
   1  -1   3       79.50       65.53      1.43 o
   2  -1   3       48.18       71.47      1.74 o
   3  -1   3      395.67      381.18      4.16 o
   4  -1   3      309.02      279.51      4.04 o
   5  -1   3      923.89      915.67     10.56 o
   6  -1   3      671.09      687.02     14.42 o
   7  -1   3      102.41      111.08      6.29 o
   8  -1   3       43.75       41.82      6.36 o
   9  -1   3       60.75       21.75     12.24 o
  -9   0   3        4.03        4.59      4.93 o
  -8   0   3       63.32       41.76      4.20 o
  -7   0   3       10.55       10.59      3.09 o
  -6   0   3       37.45       34.64      3.35 o
  -5   0   3      474.09      491.85      6.95 o
  -4   0   3      746.56      710.06      6.83 o
  -3   0   3      712.64      732.15      6.80 o
  -2   0   3     1347.52     1257.91     10.97 o
  -1   0   3     2618.54     2650.25     16.48 o
   0   0   3        3.63        4.76      0.56 o
   1   0   3     1047.22      986.51      7.40 o
   2   0   3      808.57      795.83      6.41 o
   3   0   3       17.20       14.16      1.03 o
   4   0   3     1203.73     1225.31     10.55 o
   5   0   3      198.19      200.63      3.62 o
   6   0   3      139.96      155.20      6.11 o
   7   0   3        2.08        1.12      2.02 o
   8   0   3       23.91       28.38      3.61 o
   9   0   3       61.67       57.17      7.51 o
  -9   1   3      100.13      102.44      6.98 o
  -8   1   3       41.74       43.54      4.77 o
  -7   1   3      412.79      396.67      9.66 o
  -6   1   3      276.79      266.90      8.06 o
  -5   1   3       28.80       25.09      1.75 o
  -4   1   3       15.92       13.56      1.20 o
  -3   1   3     1539.95     1550.27     14.73 o
  -2   1   3      741.96      753.18     13.29 o
  -1   1   3     3108.73     3147.16     27.42 o
   0   1   3     7051.75     7078.53     44.02 o
   1   1   3      590.71      607.16      4.81 o
   2   1   3      831.44      753.50      6.59 o
   3   1   3      432.47      411.07      4.00 o
   4   1   3      779.73      752.73      6.63 o
   5   1   3     1513.16     1440.22     11.47 o
   6   1   3     1895.66     1882.15     16.38 o
   7   1   3       30.08       30.18      2.70 o
   8   1   3      297.35      301.17      7.76 o
   9   1   3       57.98       54.57      5.37 o
  -8   2   3      216.66      203.49      8.23 o
  -7   2   3       84.99       82.36      5.88 o
  -6   2   3      364.15      358.30      9.47 o
  -5   2   3      343.41      328.73      6.87 o
  -4   2   3        6.81        5.27      1.00 o
  -3   2   3      132.42      124.63      2.59 o
  -2   2   3      741.05      727.67      6.86 o
  -1   2   3      458.68      464.99      5.92 o
   0   2   3        2.00        5.12      0.44 o
   1   2   3     4607.46     4591.31     34.35 o
   2   2   3      504.08      459.23      4.32 o
   3   2   3     3113.77     3267.96     25.13 o
   4   2   3      281.78      285.11      3.50 o
   5   2   3      786.73      764.75      6.63 o
   6   2   3      294.18      286.71      5.08 o
   7   2   3        7.47        6.85      1.83 o
   8   2   3       56.67       63.44      4.32 o
   9   2   3       96.17       96.10      9.11 o
  -8   3   3       60.08       55.22      8.69 o
  -7   3   3       29.94       30.90      4.43 o
  -6   3   3      390.47      377.32      9.98 o
  -5   3   3      208.78      199.67      6.92 o
  -4   3   3      287.09      302.81      4.61 o
  -3   3   3      816.04      811.49      6.82 o
  -2   3   3       94.15       82.61      1.84 o
  -1   3   3      187.05      165.45      2.00 o
   0   3   3       47.74       58.81      1.15 o
   1   3   3        6.55        4.07      0.64 o
   2   3   3     5689.61     5986.57     43.45 o
   3   3   3     3363.20     3393.87     24.38 o
   4   3   3      164.93      153.05      3.05 o
   5   3   3      502.32      500.48      5.63 o
   6   3   3      118.12      108.31      3.34 o
   7   3   3       29.75       27.97      2.84 o
   8   3   3        3.95        1.46      2.26 o
   9   3   3      233.97      246.09      8.67 o
  10   3   3      111.61      121.79      8.47 o
  -8   4   3       46.32       41.71     15.76 o
  -7   4   3       51.86       43.40      5.18 o
  -6   4   3      178.30      179.38      7.44 o
  -5   4   3      127.55      125.01      5.89 o
  -4   4   3       94.84       92.40      3.98 o
  -3   4   3      241.69      214.75      4.79 o
  -2   4   3      426.85      444.32      4.69 o
  -1   4   3      173.75      177.75      2.07 o
   0   4   3      333.11      413.22      3.94 o
   1   4   3       13.14       10.90      0.90 o
   2   4   3     1824.25     1890.67     15.15 o
   3   4   3       82.99      116.41      2.12 o
   4   4   3      379.01      340.73      4.11 o
   5   4   3       22.69       21.20      1.46 o
   6   4   3      229.71      233.19      4.26 o
   7   4   3       35.47       47.43      3.30 o
   8   4   3        8.71        6.08      2.41 o
   9   4   3        3.59       -0.45      3.51 o
  10   4   3        9.68        9.83      4.93 o
  -7   5   3        0.67       -3.71      5.48 o
  -6   5   3      189.67      198.24      8.09 o
  -5   5   3      127.74      117.13      5.98 o
  -4   5   3     1631.03     1646.96     23.56 o
  -3   5   3      328.45      326.45      7.68 o
  -2   5   3     1154.10     1177.05     10.09 o
  -1   5   3      160.95      138.79      2.30 o
   0   5   3       11.02       22.82      1.14 o
   1   5   3      316.28      319.36      3.59 o
   2   5   3      497.84      504.32      5.02 o
   3   5   3      396.54      393.07      5.21 o
   4   5   3      309.99      308.99      4.34 o
   5   5   3      359.84      366.26      4.70 o
   6   5   3      705.65      703.18      7.98 o
   7   5   3      324.47      312.21      6.81 o
   8   5   3       72.49       77.57      4.92 o
   9   5   3       24.38       34.05      5.18 o
  10   5   3      110.34      151.82     10.28 o
  -7   6   3       81.22       79.70      7.07 o
  -6   6   3       34.79       31.94      5.01 o
  -5   6   3      761.62      775.99     12.16 o
  -4   6   3      680.73      697.79     12.83 o
  -3   6   3      123.75      124.10      4.22 o
  -2   6   3      440.96      412.41      6.96 o
  -1   6   3       66.51       56.77      1.80 o
   0   6   3      621.06      639.22      5.55 o
   1   6   3       16.95       14.99      1.19 o
   2   6   3       90.73       82.42      2.35 o
   3   6   3      454.22      445.49      5.94 o
   4   6   3       70.19       74.73      2.34 o
   5   6   3      350.71      347.29      4.95 o
   6   6   3      502.46      494.03     12.61 o
   7   6   3      227.93      221.35      6.57 o
   8   6   3        8.36       11.11      2.82 o
   9   6   3      129.18      134.76     12.74 o
  10   6   3       32.25       52.34      9.18 o
  -6   7   3        3.21        1.68      3.47 o
  -5   7   3      983.63      973.82     14.51 o
  -4   7   3       73.40       71.16      4.15 o
  -3   7   3      293.91      306.16      6.71 o
  -2   7   3      113.91      108.57      4.12 o
  -1   7   3      239.01      217.91      5.37 o
   0   7   3        1.33        2.59      1.24 o
   1   7   3       56.54       54.03      2.45 o
   2   7   3      235.63      222.51      4.10 o
   3   7   3      650.10      651.50      9.78 o
   4   7   3     1381.89     1379.83     23.88 o
   5   7   3       72.97       69.30      4.23 o
   6   7   3      107.11      117.56      6.44 o
   7   7   3       60.71       54.81      5.39 o
   8   7   3       77.16       88.59      6.77 o
   9   7   3       24.96       43.84      8.84 o
  -5   8   3       57.18       52.03      5.16 o
  -4   8   3        5.55        7.86      3.03 o
  -3   8   3       17.36       20.96      3.30 o
  -2   8   3      150.27      157.21      6.12 o
  -1   8   3      167.65      164.99      5.96 o
   0   8   3      406.73      416.36      7.74 o
   1   8   3      163.75      162.16      4.77 o
   2   8   3      136.83      132.02      3.80 o
   3   8   3      465.18      470.34      8.08 o
   4   8   3       91.81       91.56      5.59 o
   5   8   3       67.78       66.64      4.41 o
   6   8   3      150.19      149.60      7.31 o
   7   8   3       52.84       59.33      7.31 o
   8   8   3      174.12      181.60     11.30 o
   9   8   3       89.08      107.06     12.74 o
  -4   9   3       24.32       29.42      4.38 o
  -3   9   3       32.81       34.97      4.17 o
  -2   9   3       45.45       57.82      4.63 o
  -1   9   3       20.92       24.52      3.27 o
   0   9   3      118.39      121.48      5.45 o
   1   9   3      252.45      261.00      7.93 o
   2   9   3      213.13      221.98      5.83 o
   3   9   3      335.03      334.48      6.34 o
   4   9   3      402.26      418.75      9.68 o
   5   9   3      179.36      169.51      7.75 o
   6   9   3        0.86       -1.15      2.94 o
   7   9   3      200.37      213.56      9.27 o
   8   9   3        7.27       10.50      3.95 o
   9   9   3      138.87      176.39     14.61 o
  -3  10   3      417.49      391.41     13.04 o
  -2  10   3       15.63       19.26      3.69 o
  -1  10   3       68.05       71.70      5.25 o
   0  10   3       68.11       79.56      5.16 o
   1  10   3        0.87        5.27      2.47 o
   2  10   3       40.28       45.54      3.98 o
   3  10   3      741.86      754.96     13.67 o
   4  10   3      478.67      490.09     13.74 o
   5  10   3      416.66      448.94     28.89 o
   6  10   3      122.39      129.46      7.90 o
   7  10   3        3.59       10.25      4.67 o
   8  10   3       30.10       35.89      8.75 o
  -2  11   3       49.54       56.01      5.48 o
  -1  11   3       32.91       37.58      4.55 o
   0  11   3      116.12      116.32      6.31 o
   1  11   3      158.78      153.50      6.77 o
   2  11   3      205.61      196.10      8.85 o
   3  11   3      398.36      404.17     12.75 o
   4  11   3      497.78      522.71     20.39 o
   5  11   3      347.72      361.41     20.90 o
   6  11   3       33.99       46.69      5.51 o
   7  11   3      138.45      160.50      8.95 o
   0  12   3      102.01      117.59      8.97 o
   1  12   3        3.02       -0.09      3.01 o
   2  12   3      291.88      298.28     11.12 o
   3  12   3       47.47       44.94      6.37 o
   4  12   3      257.88      254.05     14.61 o
   5  12   3       38.65       28.04      7.31 o
   6  12   3        5.83        5.44      5.44 o
  -4 -11   4        0.91        5.11      3.92 o
  -3 -11   4        4.20       -5.61      5.61 o
  -2 -11   4        1.33       -5.27      5.61 o
  -1 -11   4      116.35      120.48     12.58 o
  -6 -10   4       83.18       70.03      7.31 o
  -5 -10   4      185.78      169.76     11.73 o
  -4 -10   4      150.59      146.37     21.92 o
  -3 -10   4       52.28       48.84      5.63 o
  -2 -10   4      183.85      205.79     13.42 o
  -1 -10   4       39.64       27.36      7.14 o
   0 -10   4       35.47       19.54      6.63 o
   1 -10   4        0.69        7.82      5.95 o
  -7  -9   4        0.84        4.92      3.65 o
  -6  -9   4       88.57       79.31      6.65 o
  -5  -9   4      195.37      183.56      8.32 o
  -4  -9   4      169.58      162.04      7.92 o
  -3  -9   4       90.73       84.00      6.48 o
  -2  -9   4      384.92      355.32     11.32 o
  -1  -9   4       81.91       77.83      9.18 o
   0  -9   4      148.74      154.81     11.22 o
   1  -9   4      154.74      127.79     20.39 o
   2  -9   4      130.46      120.20     29.06 o
   3  -9   4       21.19       20.48     17.42 o
  -8  -8   4       62.41       65.00      5.83 o
  -7  -8   4       82.47       83.58      5.52 o
  -6  -8   4      183.24      185.15     16.65 o
  -5  -8   4      266.58      247.49      9.04 o
  -4  -8   4      307.33      281.30     18.95 o
  -3  -8   4      965.81      877.12     33.48 o
  -2  -8   4      156.26      135.86      6.90 o
  -1  -8   4      442.50      452.87     17.50 o
   0  -8   4       17.70       14.96      9.09 o
   1  -8   4       56.20       47.75     12.66 o
   2  -8   4      270.03      249.07     25.15 o
   3  -8   4      225.43      246.57     12.14 o
   4  -8   4      233.02      232.42     12.37 o
  -8  -7   4      191.54      194.19      7.36 o
  -7  -7   4      264.00      250.38     23.37 o
  -6  -7   4      145.99      141.67      5.79 o
  -5  -7   4      242.59      218.16      8.25 o
  -4  -7   4      313.75      289.30     12.41 o
  -3  -7   4       15.16       19.17      2.92 o
  -2  -7   4        0.85        1.80      2.55 o
  -1  -7   4      379.09      392.81     10.79 o
   0  -7   4        4.82        1.29      4.39 o
   1  -7   4     1105.04     1104.97     23.63 o
   2  -7   4      182.21      175.77      9.50 o
   3  -7   4      119.00      110.88      8.37 o
   4  -7   4       17.25       14.33     10.71 o
   5  -7   4        2.20       -0.17     21.33 o
  -9  -6   4      247.49      277.01     10.14 o
  -8  -6   4       76.56       70.75      5.22 o
  -7  -6   4      359.26      340.17     12.78 o
  -6  -6   4       84.33       88.39      5.04 o
  -5  -6   4      117.46      116.31      4.93 o
  -4  -6   4      479.46      485.79      9.76 o
  -3  -6   4       35.93       34.96      3.22 o
  -2  -6   4       19.69       16.42      2.39 o
  -1  -6   4        1.26        2.37      1.68 o
   0  -6   4      256.16      270.36      7.01 o
   1  -6   4      106.13      100.51      4.48 o
   2  -6   4       83.09       86.52      7.05 o
   3  -6   4      454.96      463.10     14.41 o
   4  -6   4       54.49       66.40     10.79 o
   5  -6   4       12.00       18.02     13.42 o
   6  -6   4        2.18       -4.59     13.42 o
  -9  -5   4       13.65       13.34      3.54 o
  -8  -5   4      305.32      280.31      9.71 o
  -7  -5   4       11.13       12.76      2.83 o
  -6  -5   4       61.83       61.83      4.23 o
  -5  -5   4      278.71      273.96      9.15 o
  -4  -5   4      291.72      292.64      6.06 o
  -3  -5   4        2.52        4.98      2.70 o
  -2  -5   4       26.42       29.31      2.16 o
  -1  -5   4        1.56        1.35      1.32 o
   0  -5   4       16.15       18.61      1.87 o
   1  -5   4      111.98      122.20      3.65 o
   2  -5   4       57.16       56.16      2.83 o
   3  -5   4       81.79       82.64      6.73 o
   4  -5   4      598.28      605.57     16.37 o
   5  -5   4       47.27       47.02      7.22 o
   6  -5   4        0.73      -11.22     11.22 o
  -9  -4   4       14.06       14.91      3.97 o
  -8  -4   4       55.23       48.67      4.42 o
  -7  -4   4       71.61       81.60      5.00 o
  -6  -4   4     1091.43     1057.95     16.01 o
  -5  -4   4      499.81      490.91      9.13 o
  -4  -4   4      730.07      680.97     11.49 o
  -3  -4   4       96.05       88.48      2.68 o
  -2  -4   4      122.33      150.57      3.19 o
  -1  -4   4       16.76       17.23      1.28 o
   0  -4   4      698.12      682.99      6.43 o
   1  -4   4      667.61      666.28      7.61 o
   2  -4   4      310.64      321.29      4.62 o
   3  -4   4      804.67      793.48      8.95 o
   4  -4   4      105.45      142.54     11.13 o
   5  -4   4       85.45      108.31      8.00 o
   6  -4   4       40.19       47.69     10.37 o
   7  -4   4      217.83      225.16     23.11 o
  -9  -3   4        0.60        2.46      3.96 o
  -8  -3   4       11.70       13.22      4.16 o
  -7  -3   4      146.62      151.22      9.94 o
  -6  -3   4       56.75       57.42      4.00 o
  -5  -3   4      305.42      299.95      7.76 o
  -4  -3   4      486.76      457.68      5.84 o
  -3  -3   4      664.73      645.09      6.65 o
  -2  -3   4      868.88      873.17      8.90 o
  -1  -3   4        1.72        2.69      0.96 o
   0  -3   4      277.03      285.67      3.35 o
   1  -3   4      207.32      205.27      3.29 o
   2  -3   4      256.98      275.69      3.78 o
   3  -3   4      259.80      278.47      4.30 o
   4  -3   4      998.73      962.46     13.84 o
   5  -3   4      690.82      710.83     25.15 o
   6  -3   4      395.74      418.13     13.71 o
   7  -3   4      140.99      127.11     17.67 o
   8  -3   4        5.71       -9.69      9.69 o
  -9  -2   4       41.40       33.29      4.98 o
  -8  -2   4        3.91        2.82      3.12 o
  -7  -2   4      192.54      183.71      6.82 o
  -6  -2   4      116.39      107.02      7.28 o
  -5  -2   4      224.80      223.51      5.18 o
  -4  -2   4      284.32      269.55      6.59 o
  -3  -2   4     1542.69     1558.66     14.64 o
  -2  -2   4      164.72      158.90      2.25 o
  -1  -2   4      191.27      167.92      2.72 o
   0  -2   4      772.76      762.21      6.84 o
   1  -2   4      759.62      768.72      6.51 o
   2  -2   4      517.37      499.28      5.86 o
   3  -2   4       56.23       55.08      1.95 o
   4  -2   4     1046.37     1061.01      9.41 o
   5  -2   4      246.94      251.75      7.33 o
   6  -2   4      483.12      492.85     17.33 o
   7  -2   4       29.55        8.16     10.03 o
   8  -2   4      191.19      186.53     21.75 o
  -9  -1   4        1.31        0.29      4.68 o
  -8  -1   4       21.88       19.27      3.77 o
  -7  -1   4       52.12       45.22      4.52 o
  -6  -1   4      145.35      134.69      8.23 o
  -5  -1   4       33.90       36.42      1.98 o
  -4  -1   4        1.28        1.36      1.04 o
  -3  -1   4      236.21      219.52      2.54 o
  -2  -1   4      119.92      107.21      1.59 o
  -1  -1   4       39.45       42.34      1.16 o
   0  -1   4     1020.10     1011.31      8.20 o
   1  -1   4      637.59      629.73      5.23 o
   2  -1   4        2.50       14.13      1.07 o
   3  -1   4      686.69      661.79      6.27 o
   4  -1   4       39.00       40.96      1.78 o
   5  -1   4      430.99      438.03      7.42 o
   6  -1   4       33.24       37.90      3.87 o
   7  -1   4      151.29      139.35      8.74 o
   8  -1   4       93.27       74.21      8.50 o
  -9   0   4       15.04       15.03      4.16 o
  -8   0   4       42.26       33.55      4.32 o
  -7   0   4      288.11      268.53      7.95 o
  -6   0   4      356.35      346.81     10.98 o
  -5   0   4      446.02      435.18      6.03 o
  -4   0   4       60.86       66.71      2.11 o
  -3   0   4       57.30       44.19      1.53 o
  -2   0   4      164.93      156.94      1.94 o
  -1   0   4      165.89      143.44      2.70 o
   0   0   4      295.35      279.05      2.88 o
   1   0   4     2879.69     2829.30     18.00 o
   2   0   4     3719.27     3873.60     26.05 o
   3   0   4     1129.62     1149.77      9.74 o
   4   0   4        9.33       10.03      1.26 o
   5   0   4       96.79      102.12      2.88 o
   6   0   4     1115.43     1086.56     17.47 o
   7   0   4       34.74       41.95      5.71 o
   8   0   4      152.36      157.29     10.59 o
   9   0   4      317.58      319.18     13.53 o
  -9   1   4       37.92       39.33      6.97 o
  -8   1   4       11.35       13.36      3.64 o
  -7   1   4      189.34      178.59      6.87 o
  -6   1   4      662.03      670.22     11.20 o
  -5   1   4      157.49      150.06      3.73 o
  -4   1   4        1.15        0.25      1.04 o
  -3   1   4     1449.16     1400.30     12.85 o
  -2   1   4       13.72        8.31      1.25 o
  -1   1   4      615.25      649.16      7.06 o
   0   1   4      196.41      170.42      1.93 o
   1   1   4      978.59      984.19      7.88 o
   2   1   4     3438.89     3538.70     25.66 o
   3   1   4      743.84      711.65      6.22 o
   4   1   4      107.24       97.86      2.18 o
   5   1   4        7.41        8.62      1.22 o
   6   1   4      140.96      133.62      4.63 o
   7   1   4       87.29       83.71      5.36 o
   8   1   4       14.81       18.76      3.82 o
   9   1   4      233.43      245.63      9.31 o
  -8   2   4      394.13      390.17     23.71 o
  -7   2   4      286.05      275.40      7.93 o
  -6   2   4      505.38      501.81     20.07 o
  -5   2   4      108.86      104.63      5.16 o
  -4   2   4     1062.23     1005.76     11.81 o
  -3   2   4       83.78       84.97      2.18 o
  -2   2   4     2887.53     2932.53     28.65 o
  -1   2   4     1502.41     1494.90     15.65 o
   0   2   4       39.00       56.70      1.26 o
   1   2   4     2053.64     2081.09     17.17 o
   2   2   4     1972.42     2026.36     15.42 o
   3   2   4        1.12        2.35      0.71 o
   4   2   4      523.68      508.52      5.49 o
   5   2   4      440.03      433.73      5.23 o
   6   2   4      422.94      417.56      6.65 o
   7   2   4      276.23      265.25      8.05 o
   8   2   4       48.43       51.47      4.71 o
   9   2   4        3.03       -0.40      3.20 o
  -8   3   4      108.30      113.34      7.11 o
  -7   3   4        3.84        3.07      4.88 o
  -6   3   4      249.64      248.92     15.07 o
  -5   3   4      618.76      628.28     15.89 o
  -4   3   4     1669.20     1640.10     15.15 o
  -3   3   4      192.37      191.28      3.10 o
  -2   3   4      165.22      159.09      3.19 o
  -1   3   4     1589.02     1839.40     14.65 o
   0   3   4        1.22        3.62      0.62 o
   1   3   4        1.22        2.18      0.65 o
   2   3   4     1282.10     1287.24     14.34 o
   3   3   4     1002.90     1009.50      9.36 o
   4   3   4      195.98      187.59      3.24 o
   5   3   4       68.65       69.23      2.45 o
   6   3   4      196.20      196.50      4.27 o
   7   3   4       12.89       15.82      3.00 o
   8   3   4        3.65        1.88      3.56 o
   9   3   4      328.60      358.26     10.60 o
  -8   4   4        5.79       -4.76     10.21 o
  -7   4   4      123.85      125.76      8.69 o
  -6   4   4       16.16       17.12      4.36 o
  -5   4   4     1400.55     1410.41     21.80 o
  -4   4   4       78.60       87.83      4.80 o
  -3   4   4       19.71       18.54      1.59 o
  -2   4   4       97.01       85.45      1.90 o
  -1   4   4      267.48      226.94      2.62 o
   0   4   4       12.32       14.27      0.79 o
   1   4   4      170.43      166.24      2.52 o
   2   4   4       54.67       48.61      1.68 o
   3   4   4       19.58       13.39      1.12 o
   4   4   4      160.29      144.29      2.64 o
   5   4   4       78.21       67.63      2.22 o
   6   4   4      370.89      356.42      6.18 o
   7   4   4       71.02       71.51      4.70 o
   8   4   4       34.71       41.85      4.23 o
   9   4   4       14.88       11.12      3.54 o
  -7   5   4       33.73       31.47      5.34 o
  -6   5   4      177.54      178.93     10.62 o
  -5   5   4      327.38      340.23     14.95 o
  -4   5   4       47.79       58.74      4.37 o
  -3   5   4        5.77        4.30      1.59 o
  -2   5   4        1.22        1.81      0.92 o
  -1   5   4      682.46      657.15      5.49 o
   0   5   4      181.88      180.51      2.77 o
   1   5   4      282.54      271.61      3.26 o
   2   5   4      149.00      150.30      2.71 o
   3   5   4      770.94      743.79      8.05 o
   4   5   4        1.22        1.16      0.88 o
   5   5   4        3.71        1.16      1.18 o
   6   5   4      181.46      191.71      4.86 o
   7   5   4      142.32      145.25      6.68 o
   8   5   4      299.99      307.49      8.85 o
   9   5   4       62.15       69.16     10.03 o
  -6   6   4      362.60      358.00      8.44 o
  -5   6   4      110.04      117.74      4.94 o
  -4   6   4        8.86        8.47      2.31 o
  -3   6   4        2.25        3.15      1.68 o
  -2   6   4      182.13      182.78      4.34 o
  -1   6   4      626.41      662.86      6.19 o
   0   6   4     1958.57     1998.26     15.06 o
   1   6   4      473.31      480.26      6.40 o
   2   6   4      892.17      888.45     11.22 o
   3   6   4      696.02      711.41      8.84 o
   4   6   4       79.40       83.14      5.21 o
   5   6   4       23.06       22.54      3.30 o
   6   6   4      362.76      304.16      9.35 o
   7   6   4      516.84      498.60     14.23 o
   8   6   4      124.58      130.00     11.73 o
   9   6   4      400.95      416.84     20.73 o
  -6   7   4       49.58       41.12      4.73 o
  -5   7   4       20.43       18.62      4.22 o
  -4   7   4       81.84       77.88      5.01 o
  -3   7   4       30.42       36.45      4.07 o
  -2   7   4       10.24       15.87      2.78 o
  -1   7   4      221.44      216.98      5.17 o
   0   7   4       45.97       45.58      2.97 o
   1   7   4      327.22      325.14      5.36 o
   2   7   4      767.65      745.42      9.91 o
   3   7   4      835.00      807.87     12.96 o
   4   7   4      640.66      646.32     11.35 o
   5   7   4      181.24      194.76      7.27 o
   6   7   4        4.66        3.25      3.14 o
   7   7   4       16.66       24.47      6.63 o
   8   7   4      113.05      135.61     12.07 o
   9   7   4      226.06      275.80     17.50 o
  -5   8   4       16.94       22.11      4.05 o
  -4   8   4      229.89      225.92      7.87 o
  -3   8   4      121.96      121.01      7.81 o
  -2   8   4        0.83        0.81      2.27 o
  -1   8   4       40.52       39.35      3.47 o
   0   8   4      232.56      242.70      6.69 o
   1   8   4      203.15      201.71      5.17 o
   2   8   4       35.63       39.20      2.40 o
   3   8   4     1650.38     1611.55     26.98 o
   4   8   4      149.25      150.54      5.44 o
   5   8   4      137.20      145.35      6.94 o
   6   8   4       41.02       44.28      9.52 o
   7   8   4       47.78       48.77      8.33 o
   8   8   4      111.26      131.87     12.24 o
   9   8   4       68.52       81.57     11.22 o
  -4   9   4       63.12       60.47      5.34 o
  -3   9   4       95.92       86.71      8.32 o
  -2   9   4        1.58        5.37      2.59 o
  -1   9   4       13.72       13.96      3.53 o
   0   9   4      261.97      263.68      7.47 o
   1   9   4       25.61       29.89      3.27 o
   2   9   4      507.45      506.97     10.18 o
   3   9   4        3.09        1.51      2.14 o
   4   9   4      158.65      162.84      7.70 o
   5   9   4       77.35       80.16      6.04 o
   6   9   4       37.72       35.45      4.65 o
   7   9   4      252.49      309.62     17.16 o
   8   9   4      258.94      330.01     18.86 o
   9   9   4       21.33       49.11      9.18 o
  -3  10   4      635.92      609.61     16.88 o
  -2  10   4       86.46      104.45      7.70 o
  -1  10   4       43.22       51.79      7.60 o
   0  10   4      143.02      135.84      6.04 o
   1  10   4       11.49       13.27      2.96 o
   2  10   4      457.64      472.56     14.17 o
   3  10   4      293.69      295.56      8.07 o
   4  10   4      952.53      927.42     20.37 o
   5  10   4        8.09       11.75      2.84 o
   6  10   4      118.59      138.88      8.50 o
   7  10   4       14.86       21.75      6.97 o
   8  10   4       18.55       29.91      7.48 o
  -2  11   4       10.65        9.29      4.27 o
  -1  11   4      220.14      209.63      7.96 o
   0  11   4       33.60       42.61      4.36 o
   1  11   4      960.54      942.13     16.69 o
   2  11   4      146.39      153.14      6.60 o
   3  11   4       20.24       22.69      3.44 o
   4  11   4       20.14       31.42     11.13 o
   5  11   4       27.21       33.94      4.75 o
   6  11   4       22.83       29.36      5.95 o
   7  11   4      184.79      227.71     15.29 o
   0  12   4      376.66      353.74     11.55 o
   1  12   4      752.97      713.80     14.71 o
   2  12   4       20.83       19.03      3.68 o
   3  12   4       53.17       52.24      5.11 o
   4  12   4        1.59        0.34      4.93 o
   5  12   4       41.17       44.69      8.33 o
   6  12   4       18.59       12.07      6.12 o
  -5 -10   5       54.10       58.75      6.48 o
  -4 -10   5      126.08      111.14     10.88 o
  -3 -10   5       71.59       47.90      5.93 o
  -2 -10   5       32.18       42.48      8.33 o
  -1 -10   5      182.72      200.69     13.76 o
   0 -10   5       15.51       14.27      6.46 o
  -7  -9   5       69.32       60.70      6.41 o
  -6  -9   5        1.28       -1.83      3.17 o
  -5  -9   5       49.25       40.07      5.34 o
  -4  -9   5      107.45      118.95     11.05 o
  -3  -9   5        1.50        3.20      5.44 o
  -2  -9   5        2.90        1.91      3.18 o
  -1  -9   5       23.91       19.20      6.12 o
   0  -9   5        3.16       -3.91      4.59 o
   1  -9   5       83.83       73.58      9.86 o
   2  -9   5       31.78       37.84     17.59 o
  -7  -8   5      198.68      206.95     13.08 o
  -6  -8   5       49.87       37.92      6.46 o
  -5  -8   5      320.05      298.64     10.25 o
  -4  -8   5      149.19      144.23      7.40 o
  -3  -8   5       32.98       20.92      3.97 o
  -2  -8   5        8.95       10.12      3.53 o
  -1  -8   5      101.74      110.97      9.35 o
   0  -8   5      294.04      310.47     14.78 o
   1  -8   5      347.76      307.85     12.56 o
   2  -8   5      125.20      132.41     12.32 o
   3  -8   5      299.88      318.66     23.88 o
  -8  -7   5      294.78      278.90     10.57 o
  -7  -7   5       49.22       54.60      4.99 o
  -6  -7   5      107.50      120.15      5.76 o
  -5  -7   5      140.99      150.18      7.44 o
  -4  -7   5      207.75      200.10      7.97 o
  -3  -7   5       97.65       77.06      9.77 o
  -2  -7   5        9.02        3.41      3.96 o
  -1  -7   5       73.04       74.17      4.36 o
   0  -7   5      215.65      220.78      6.92 o
   1  -7   5      327.80      332.00     12.37 o
   2  -7   5      135.68      146.43     14.27 o
   3  -7   5      115.37      116.07     20.90 o
   4  -7   5       29.79       20.33      5.98 o
  -8  -6   5       65.53       64.92      5.29 o
  -7  -6   5      135.63      138.98      7.42 o
  -6  -6   5      533.14      513.02     18.69 o
  -5  -6   5      224.47      229.16      6.85 o
  -4  -6   5       42.86       47.65      5.01 o
  -3  -6   5       18.68       16.17      2.75 o
  -2  -6   5       19.66       21.44      2.68 o
  -1  -6   5        3.03       -0.95      1.82 o
   0  -6   5     1140.39     1171.21     16.29 o
   1  -6   5      234.49      240.62      6.68 o
   2  -6   5      150.23      149.91      8.37 o
   3  -6   5      295.70      308.88     12.00 o
   4  -6   5      116.11      135.43      8.91 o
   5  -6   5       59.29       53.02     15.29 o
  -9  -5   5        3.13       -1.99      4.25 o
  -8  -5   5        1.79        1.99      2.73 o
  -7  -5   5       24.51       27.03      3.60 o
  -6  -5   5       95.38       97.60      5.29 o
  -5  -5   5       50.57       47.09      3.78 o
  -4  -5   5      166.40      174.87      6.81 o
  -3  -5   5      384.83      386.56      7.53 o
  -2  -5   5       14.71       16.16      2.35 o
  -1  -5   5       40.28       39.92      2.69 o
   0  -5   5       61.26       57.29      2.89 o
   1  -5   5        5.48        4.64      2.17 o
   2  -5   5       35.82       41.35      5.02 o
   3  -5   5       14.13       22.52      6.63 o
   4  -5   5      845.28      830.73     20.02 o
   5  -5   5      211.95      173.16     19.37 o
   6  -5   5       66.80       35.86     14.27 o
  -9  -4   5       24.48       26.62      5.28 o
  -8  -4   5       26.07       34.05      4.04 o
  -7  -4   5      116.10      114.20     11.37 o
  -6  -4   5      440.10      447.33      9.70 o
  -5  -4   5       75.53       80.11      4.55 o
  -4  -4   5      133.63      126.94      4.20 o
  -3  -4   5      366.92      374.03      7.08 o
  -2  -4   5       18.40       19.14      1.98 o
  -1  -4   5       97.06       93.94      3.74 o
   0  -4   5     1297.68     1328.80     12.46 o
   1  -4   5     1054.69     1054.79     12.83 o
   2  -4   5       78.57       80.01      3.49 o
   3  -4   5      373.48      383.25      9.21 o
   4  -4   5      111.25      123.49      7.56 o
   5  -4   5       36.90       43.84     12.07 o
   6  -4   5      140.43      122.35     17.16 o
   7  -4   5        2.81      -10.71     10.88 o
  -9  -3   5       10.37        6.30      4.02 o
  -8  -3   5       73.23       64.68      5.51 o
  -7  -3   5      483.13      470.64     10.37 o
  -6  -3   5      152.18      145.01      6.62 o
  -5  -3   5       65.77       68.31      4.16 o
  -4  -3   5      128.52      122.66      3.72 o
  -3  -3   5       29.58       26.18      1.62 o
  -2  -3   5      398.96      379.87      5.12 o
  -1  -3   5      369.22      383.22      4.88 o
   0  -3   5     1558.65     1531.01     12.59 o
   1  -3   5      697.14      706.64      8.46 o
   2  -3   5      595.09      585.85      8.31 o
   3  -3   5      206.23      220.54      5.04 o
   4  -3   5       26.42       31.75      3.50 o
   5  -3   5      179.37      178.77     17.50 o
   6  -3   5       94.86       67.63     13.25 o
   7  -3   5       18.34       -3.91     10.37 o
  -9  -2   5      166.98      159.62     10.33 o
  -8  -2   5      226.11      224.33      8.08 o
  -7  -2   5      302.19      292.50      8.43 o
  -6  -2   5      230.11      218.54      5.90 o
  -5  -2   5       57.72       53.87      2.77 o
  -4  -2   5       14.32       12.51      1.26 o
  -3  -2   5     1589.31     1612.93     19.25 o
  -2  -2   5      453.93      459.67      4.94 o
  -1  -2   5     1859.11     1903.85     13.72 o
   0  -2   5      865.98      849.10      7.23 o
   1  -2   5     1528.91     1508.96     12.28 o
   2  -2   5     1499.85     1598.31     13.33 o
   3  -2   5      248.10      233.61      4.17 o
   4  -2   5       31.87       26.02      2.09 o
   5  -2   5      101.64       89.70      7.01 o
   6  -2   5        3.56       -0.17      8.16 o
   7  -2   5      231.70      208.85     19.54 o
   8  -2   5      278.36      270.19     22.77 o
  -9  -1   5       13.40        9.43      6.29 o
  -8  -1   5       79.05       81.70      5.82 o
  -7  -1   5      100.58       89.50      5.53 o
  -6  -1   5      360.28      324.67     10.67 o
  -5  -1   5       12.88       13.85      1.99 o
  -4  -1   5       55.93       50.84      1.65 o
  -3  -1   5      177.18      173.20      2.50 o
  -2  -1   5      124.63      109.65      1.87 o
  -1  -1   5      164.71      164.81      2.48 o
   0  -1   5        8.67       12.66      1.02 o
   1  -1   5     1454.08     1406.66     10.64 o
   2  -1   5      304.35      274.22      3.58 o
   3  -1   5       24.05       21.18      1.59 o
   4  -1   5       15.26       14.36      1.60 o
   5  -1   5        1.28        2.80      3.19 o
   6  -1   5       14.58       15.04      4.37 o
   7  -1   5       66.45       61.02      6.79 o
   8  -1   5        0.83       -1.63      4.45 o
  -9   0   5       32.41       31.11      6.67 o
  -8   0   5       31.94       30.54      4.41 o
  -7   0   5      214.20      202.04     10.26 o
  -6   0   5      292.90      288.21      7.81 o
  -5   0   5      112.68      122.76      3.71 o
  -4   0   5     1063.19     1033.78     16.78 o
  -3   0   5        6.65        6.68      0.86 o
  -2   0   5      578.36      593.92      5.52 o
  -1   0   5       86.38      111.28      1.81 o
   0   0   5       60.52       49.94      1.45 o
   1   0   5      562.70      561.04      4.79 o
   2   0   5     2036.93     2016.85     16.67 o
   3   0   5       34.30       45.77      1.69 o
   4   0   5      143.25      132.43      3.12 o
   5   0   5      133.37      138.10      6.11 o
   6   0   5       61.73       79.77      6.78 o
   7   0   5       42.47       36.56      5.53 o
   8   0   5       30.73       40.90      4.89 o
   9   0   5      129.60      132.04     17.16 o
  -8   1   5        6.84        5.05      3.48 o
  -7   1   5       70.72       70.05      5.19 o
  -6   1   5      482.65      474.78     10.36 o
  -5   1   5     1525.96     1509.32     21.39 o
  -4   1   5      259.40      264.70      3.68 o
  -3   1   5       82.70       78.56      2.75 o
  -2   1   5        1.36        4.25      1.24 o
  -1   1   5      708.74      857.90      8.21 o
   0   1   5      182.41      188.02      2.25 o
   1   1   5      729.56      754.53      6.32 o
   2   1   5      389.56      379.67      4.50 o
   3   1   5      201.08      198.33      3.37 o
   4   1   5      218.86      230.14      4.50 o
   5   1   5       36.41       34.72      3.11 o
   6   1   5      412.56      404.80     12.87 o
   7   1   5        6.24        6.42      3.88 o
   8   1   5       10.97       11.15      3.54 o
   9   1   5      226.02      221.06     11.47 o
  -8   2   5      213.09      211.62     10.55 o
  -7   2   5      374.72      396.17     10.22 o
  -6   2   5      148.36      151.73      5.82 o
  -5   2   5      654.04      648.97     15.66 o
  -4   2   5       29.82       30.17      2.20 o
  -3   2   5       48.13       50.95      2.79 o
  -2   2   5     1379.48     1338.49     13.92 o
  -1   2   5     4286.27     4307.43     37.80 o
   0   2   5      283.22      319.32      3.59 o
   1   2   5      515.95      505.93      4.97 o
   2   2   5       46.32       42.74      1.60 o
   3   2   5      424.69      399.97      4.88 o
   4   2   5      119.86      116.34      3.29 o
   5   2   5     1625.63     1552.18     31.94 o
   6   2   5      969.30      928.26     20.91 o
   7   2   5      377.84      365.65      9.60 o
   8   2   5      278.49      283.31      9.11 o
   9   2   5        1.40       -2.47      3.30 o
  -8   3   5       67.85       85.35      6.47 o
  -7   3   5       43.64       42.95      5.16 o
  -6   3   5      248.27      244.02     12.46 o
  -5   3   5      273.15      279.15      8.04 o
  -4   3   5      167.34      170.31      3.87 o
  -3   3   5       55.86       59.58      1.90 o
  -2   3   5      213.82      185.56      3.86 o
  -1   3   5      130.30      143.88      3.43 o
   0   3   5     1176.09     1150.47      9.55 o
   1   3   5      133.42      126.55      1.82 o
   2   3   5      510.26      510.68      6.88 o
   3   3   5      547.06      557.80      6.37 o
   4   3   5        1.42        1.26      1.38 o
   5   3   5       32.61       32.16      3.50 o
   6   3   5      172.14      166.60      8.28 o
   7   3   5      318.22      313.30      8.72 o
   8   3   5      118.06      120.67      7.25 o
   9   3   5      430.04      458.94     12.19 o
  -7   4   5       47.73       52.19      5.71 o
  -6   4   5       85.34       79.60      5.77 o
  -5   4   5       10.65       15.10      3.21 o
  -4   4   5        4.18        5.32      2.39 o
  -3   4   5        5.64        7.31      1.41 o
  -2   4   5       31.26       27.45      1.16 o
  -1   4   5     1176.25     1216.19      9.35 o
   0   4   5      304.60      300.46      3.39 o
   1   4   5      449.05      429.18      5.50 o
   2   4   5     1528.72     1524.09     15.67 o
   3   4   5       97.67       94.49      2.54 o
   4   4   5       39.09       35.72      2.36 o
   5   4   5        5.47        4.87      1.56 o
   6   4   5      280.30      258.99      6.41 o
   7   4   5      142.75      147.48      6.14 o
   8   4   5      242.06      252.85      8.30 o
   9   4   5      247.37      265.96     12.00 o
  -7   5   5        2.69        5.35      4.24 o
  -6   5   5       73.30       70.29      5.85 o
  -5   5   5       85.25       84.76      6.44 o
  -4   5   5        1.11       -1.51      1.51 o
  -3   5   5       11.03       12.16      1.79 o
  -2   5   5       13.93       18.83      1.19 o
  -1   5   5      486.14      482.67      4.55 o
   0   5   5      343.07      329.80      3.62 o
   1   5   5      511.05      498.06      6.28 o
   2   5   5        3.12        6.13      1.10 o
   3   5   5      677.20      627.08      6.71 o
   4   5   5       38.56       43.89      2.26 o
   5   5   5       69.96       59.23      3.82 o
   6   5   5       19.70       26.73      2.74 o
   7   5   5       82.39       94.76      9.11 o
   8   5   5      112.08      124.35      8.41 o
   9   5   5       72.70       88.00      8.58 o
  -6   6   5       35.91       35.90      6.90 o
  -5   6   5      142.07      136.05      5.07 o
  -4   6   5      354.36      349.93      7.01 o
  -3   6   5       21.29       23.50      2.94 o
  -2   6   5      156.85      162.67      5.48 o
  -1   6   5      251.60      256.94      4.57 o
   0   6   5     1139.32     1157.44     10.21 o
   1   6   5      265.39      268.98      3.96 o
   2   6   5      732.52      721.27      9.86 o
   3   6   5     1277.46     1255.29     17.46 o
   4   6   5      430.33      403.35      8.15 o
   5   6   5      295.88      274.26     19.12 o
   6   6   5       31.19       36.37      6.97 o
   7   6   5      545.86      554.08     15.62 o
   8   6   5      165.81      215.35      9.91 o
   9   6   5       60.83       59.14      9.69 o
  -6   7   5       32.00       24.67      4.08 o
  -5   7   5      252.81      226.17      7.78 o
  -4   7   5      168.08      161.19      6.32 o
  -3   7   5       79.89       85.04      4.74 o
  -2   7   5       22.59       23.50      2.83 o
  -1   7   5      286.14      282.95      6.93 o
   0   7   5      376.30      362.95      5.87 o
   1   7   5       21.43       20.83      1.82 o
   2   7   5     1376.97     1399.33     24.30 o
   3   7   5      163.03      162.43      5.21 o
   4   7   5      844.63      799.36     21.07 o
   5   7   5       30.67       34.78      5.01 o
   6   7   5       50.70       58.29      8.33 o
   7   7   5       69.08       81.74     10.03 o
   8   7   5      258.31      265.94     16.14 o
   9   7   5       18.08       33.65      8.50 o
  -5   8   5       80.68       75.83      5.66 o
  -4   8   5      323.54      320.86      8.98 o
  -3   8   5      365.86      372.84      9.19 o
  -2   8   5       87.09       87.13      4.86 o
  -1   8   5       44.64       44.77      3.64 o
   0   8   5      108.75       98.15      4.63 o
   1   8   5      458.78      441.84      8.93 o
   2   8   5      300.05      309.93      6.91 o
   3   8   5      502.63      532.98     33.14 o
   4   8   5      579.81      552.67     10.77 o
   5   8   5        4.13        1.31      2.82 o
   6   8   5       87.78       90.57     10.20 o
   7   8   5      196.92      222.27     14.61 o
   8   8   5       36.96       44.86      8.50 o
   9   8   5       40.23       45.20      9.52 o
  -4   9   5       21.93       23.87      3.99 o
  -3   9   5       19.23       14.69      4.71 o
  -2   9   5        3.85        8.06      3.23 o
  -1   9   5      429.63      424.28     11.95 o
   0   9   5      394.13      365.82      8.69 o
   1   9   5      725.76      734.27     12.89 o
   2   9   5        1.36        0.65      1.97 o
   3   9   5      287.92      297.99     10.08 o
   4   9   5      252.57      261.41      8.90 o
   5   9   5       32.02       36.59      4.45 o
   6   9   5       31.62       23.28      6.46 o
   7   9   5      352.66      367.39     18.69 o
   8   9   5      136.08      146.48     13.25 o
  -3  10   5      143.51      153.31      7.98 o
  -2  10   5      116.45      115.51      8.68 o
  -1  10   5      148.23      162.35      6.61 o
   0  10   5      471.58      470.40     15.90 o
   1  10   5      579.78      584.34     11.79 o
   2  10   5       86.73       87.85      5.15 o
   3  10   5       36.83       33.12      4.76 o
   4  10   5      119.29      134.72      7.51 o
   5  10   5        6.88        8.77      5.18 o
   6  10   5      140.17      136.97     11.90 o
   7  10   5       35.13       47.75      9.01 o
   8  10   5       90.60      114.36     13.08 o
  -2  11   5      144.76      149.16      7.28 o
  -1  11   5      100.64      102.91      6.31 o
   0  11   5      165.32      159.11     10.79 o
   1  11   5       41.14       44.31      4.29 o
   2  11   5        8.27        8.64      4.41 o
   3  11   5       53.52       50.18      7.56 o
   4  11   5       26.57       27.94      4.82 o
   5  11   5      211.17      213.38      7.95 o
   6  11   5        8.23       11.56      5.61 o
   7  11   5        1.35        8.33      6.12 o
   0  12   5      360.69      338.57     10.23 o
   1  12   5       55.50       55.66      5.02 o
   2  12   5      196.73      205.07     11.37 o
   3  12   5      102.02      103.09      8.10 o
   4  12   5       89.53       87.21      7.71 o
  -3 -10   6      102.62       85.49      7.45 o
  -2 -10   6       21.88       23.79      7.48 o
  -6  -9   6       33.00       29.35      5.32 o
  -5  -9   6       47.44       56.24      7.73 o
  -4  -9   6       18.18       21.81      4.55 o
  -3  -9   6       21.81       16.81      4.36 o
  -2  -9   6       29.03       26.83      4.84 o
  -1  -9   6        2.14        1.53      4.76 o
   0  -9   6      185.96      175.37     12.91 o
   1  -9   6        1.94        6.29      5.27 o
  -7  -8   6       45.85       48.62      6.05 o
  -6  -8   6       69.15       56.02      7.73 o
  -5  -8   6      112.71       94.48     10.03 o
  -4  -8   6        5.33        9.13      3.51 o
  -3  -8   6       73.03       65.99      6.01 o
  -2  -8   6       10.00       12.03      3.63 o
  -1  -8   6       62.62       57.69      6.61 o
   0  -8   6      219.45      225.67     13.25 o
   1  -8   6       82.41       94.82     10.20 o
   2  -8   6       80.33       79.80     22.01 o
   3  -8   6      102.25       98.05     17.84 o
  -7  -7   6      128.80      130.99      7.74 o
  -6  -7   6       82.67       82.42      9.52 o
  -5  -7   6       71.88       71.04      6.30 o
  -4  -7   6      298.24      285.75     11.22 o
  -3  -7   6      210.58      203.03     13.51 o
  -2  -7   6       23.47       21.13      3.82 o
  -1  -7   6      217.86      228.07      7.64 o
   0  -7   6      102.31      111.58      7.39 o
   1  -7   6      149.82      146.54     18.27 o
   2  -7   6      120.25      123.73      8.59 o
   3  -7   6      221.18      211.91     21.41 o
   4  -7   6      213.63      196.44     21.58 o
  -8  -6   6       68.10       65.84      6.63 o
  -7  -6   6      220.58      185.22      8.59 o
  -6  -6   6      120.92      118.77      5.83 o
  -5  -6   6       38.34       38.49      4.86 o
  -4  -6   6        8.03        7.90      3.91 o
  -3  -6   6       51.38       47.72      4.23 o
  -2  -6   6      227.91      239.26      7.41 o
  -1  -6   6      135.65      137.31      5.92 o
   0  -6   6     1485.56     1493.30     21.02 o
   1  -6   6      433.60      427.47     10.75 o
   2  -6   6       20.52       16.60      4.46 o
   3  -6   6       48.95       34.84     11.90 o
   4  -6   6       57.50       40.44     13.25 o
   5  -6   6       24.55        0.00     11.73 o
  -8  -5   6       48.76       46.31      4.80 o
  -7  -5   6      144.89      144.41      7.72 o
  -6  -5   6        7.59        7.87      2.79 o
  -5  -5   6        3.39        1.36      2.12 o
  -4  -5   6       60.96       59.79      5.11 o
  -3  -5   6      412.20      398.05      9.22 o
  -2  -5   6      113.21      107.90      4.48 o
  -1  -5   6      670.14      676.50      9.65 o
   0  -5   6      115.91      117.44      3.86 o
   1  -5   6        6.02        5.19      2.38 o
   2  -5   6      152.01      165.17      6.64 o
   3  -5   6       16.67       10.20      9.18 o
   4  -5   6       13.41       10.54     10.03 o
   5  -5   6       78.61       58.63     13.93 o
   6  -5   6       68.90       49.62     15.12 o
  -8  -4   6      129.15      129.00      6.73 o
  -7  -4   6        0.76        0.86      2.59 o
  -6  -4   6       39.60       40.78      3.85 o
  -5  -4   6       17.82       17.04      3.10 o
  -4  -4   6        1.85        2.23      1.93 o
  -3  -4   6      673.00      691.19     10.56 o
  -2  -4   6      320.40      326.87      6.72 o
  -1  -4   6      370.77      386.90      6.06 o
   0  -4   6       92.95       95.22      3.38 o
   1  -4   6      700.20      703.02      9.98 o
   2  -4   6        8.12        7.51      2.33 o
   3  -4   6       42.19       40.16      7.39 o
   4  -4   6       10.36        5.44      8.67 o
   5  -4   6       10.93       10.71      9.69 o
   6  -4   6        2.00       -9.01      9.01 o
  -8  -3   6       90.53       87.47      5.87 o
  -7  -3   6      664.31      632.18     17.38 o
  -6  -3   6      460.22      449.47      9.96 o
  -5  -3   6       19.18       20.99      2.98 o
  -4  -3   6      402.78      428.70      8.03 o
  -3  -3   6        4.71        4.71      1.63 o
  -2  -3   6      121.06      121.97      4.03 o
  -1  -3   6      236.10      217.61      4.17 o
   0  -3   6      542.44      531.82      7.03 o
   1  -3   6     1134.27     1123.08     11.94 o
   2  -3   6      835.35      819.06     10.76 o
   3  -3   6       78.61       64.59      4.59 o
   4  -3   6       16.94       10.34      4.37 o
   5  -3   6       12.33       10.20      8.67 o
   6  -3   6       22.99       14.61     10.37 o
   7  -3   6      214.91      220.91     21.24 o
  -8  -2   6      118.87      107.73      5.57 o
  -7  -2   6      167.10      152.17      5.79 o
  -6  -2   6      226.72      244.92      7.26 o
  -5  -2   6      274.44      282.65     10.00 o
  -4  -2   6      329.10      345.18      6.00 o
  -3  -2   6      300.52      291.38      5.31 o
  -2  -2   6      584.95      607.34      8.04 o
  -1  -2   6        1.33        1.89      0.90 o
   0  -2   6      315.35      313.26      4.67 o
   1  -2   6      541.45      561.94      6.57 o
   2  -2   6      523.54      533.06      7.75 o
   3  -2   6        1.03        1.61      2.22 o
   4  -2   6      620.84      595.28     10.66 o
   5  -2   6      127.31      116.92      8.03 o
   6  -2   6      564.28      523.56     26.34 o
   7  -2   6       10.88       -3.91      8.16 o
  -8  -1   6       35.68       28.62      4.35 o
  -7  -1   6      153.92      157.60      6.69 o
  -6  -1   6      359.32      361.88      7.68 o
  -5  -1   6      565.19      560.92      9.20 o
  -4  -1   6      128.69      134.24      4.09 o
  -3  -1   6        8.68        8.33      1.03 o
  -2  -1   6      301.01      269.18      3.74 o
  -1  -1   6       51.00       39.37      1.64 o
   0  -1   6      116.99      132.24      2.51 o
   1  -1   6      544.99      538.78      6.08 o
   2  -1   6        1.60        0.96      1.24 o
   3  -1   6      224.43      233.60      6.06 o
   4  -1   6       91.19      106.89      7.65 o
   5  -1   6      219.02      217.88      9.80 o
   6  -1   6      302.15      296.20     11.76 o
   7  -1   6       28.80       30.16      5.78 o
   8  -1   6       26.89       21.75     10.03 o
  -8   0   6        8.19        0.65      3.40 o
  -7   0   6      122.08      125.53      7.24 o
  -6   0   6       25.61       23.88      3.50 o
  -5   0   6      181.36      186.35      5.86 o
  -4   0   6      116.13      122.00      2.25 o
  -3   0   6       29.22       24.75      1.10 o
  -2   0   6      383.18      357.35      3.93 o
  -1   0   6      347.87      355.65      4.64 o
   0   0   6      131.74      136.31      2.98 o
   1   0   6       39.26       56.46      1.71 o
   2   0   6       34.06       29.96      1.92 o
   3   0   6      118.07      113.05      3.96 o
   4   0   6        1.11       -0.83      1.81 o
   5   0   6      603.47      586.04     12.70 o
   6   0   6      209.93      202.42      9.84 o
   7   0   6       84.80       89.86      7.88 o
   8   0   6       55.51       46.88      6.90 o
  -8   1   6       99.05      115.23      7.02 o
  -7   1   6       42.30       45.52      4.68 o
  -6   1   6      207.61      200.28      6.87 o
  -5   1   6      231.64      239.08      9.26 o
  -4   1   6      259.27      262.81      5.06 o
  -3   1   6      196.34      200.56      4.11 o
  -2   1   6      233.59      199.17      3.70 o
  -1   1   6      540.35      554.46      5.62 o
   0   1   6      445.99      426.47      4.28 o
   1   1   6      582.25      593.25      5.94 o
   2   1   6      460.18      470.27      6.32 o
   3   1   6        9.52       11.09      1.53 o
   4   1   6        9.64        9.92      2.18 o
   5   1   6      128.37      111.94      7.16 o
   6   1   6      358.56      351.27     12.22 o
   7   1   6      326.66      328.54     12.48 o
   8   1   6      210.93      207.67      8.40 o
  -8   2   6      272.28      281.48     12.01 o
  -7   2   6       11.21        6.32      5.92 o
  -6   2   6       74.53       67.61      5.02 o
  -5   2   6      207.90      197.55      9.44 o
  -4   2   6      105.04      108.92      4.21 o
  -3   2   6      126.08      120.85      3.78 o
  -2   2   6      616.61      643.82      9.11 o
  -1   2   6     3389.06     3449.25     28.06 o
   0   2   6      358.62      347.81      4.24 o
   1   2   6      244.49      223.32      2.63 o
   2   2   6      219.23      209.83      3.89 o
   3   2   6      234.71      229.93      4.40 o
   4   2   6        1.36        2.90      1.86 o
   5   2   6      882.81      841.13     19.41 o
   6   2   6      827.72      776.73     19.10 o
   7   2   6      207.47      213.01     10.11 o
   8   2   6      279.21      278.15      9.30 o
   9   2   6       72.58       78.45      6.35 o
  -7   3   6       10.07        6.23      3.46 o
  -6   3   6       19.29       15.86      3.61 o
  -5   3   6        1.69        5.14      2.66 o
  -4   3   6       75.87       83.20      4.11 o
  -3   3   6       65.62       67.90      3.05 o
  -2   3   6     1440.49     1484.08     17.20 o
  -1   3   6      756.96      752.88      8.89 o
   0   3   6     1305.37     1270.39     14.95 o
   1   3   6      414.97      416.74      4.65 o
   2   3   6       66.78       60.84      2.41 o
   3   3   6      769.08      746.00      8.87 o
   4   3   6      140.52      145.57      5.73 o
   5   3   6      302.73      289.85     10.31 o
   6   3   6       77.93       80.66      6.73 o
   7   3   6      602.22      622.51     16.75 o
   8   3   6       25.70       31.61      4.29 o
   9   3   6      117.00      126.39      7.50 o
  -7   4   6       48.04       47.89      7.99 o
  -6   4   6       16.60       19.33      4.04 o
  -5   4   6      328.51      330.54     10.70 o
  -4   4   6      319.71      321.49     13.01 o
  -3   4   6        6.24        5.68      1.19 o
  -2   4   6       93.26       99.86      3.30 o
  -1   4   6      195.76      202.16      4.13 o
   0   4   6      264.32      249.31      3.36 o
   1   4   6       65.60       68.58      2.03 o
   2   4   6     2436.23     2409.04     23.25 o
   3   4   6      770.09      725.81     12.16 o
   4   4   6      226.96      219.16      6.84 o
   5   4   6        1.10        2.25      2.20 o
   6   4   6        1.15        1.09      2.88 o
   7   4   6       54.41       55.71      4.63 o
   8   4   6      262.42      299.12     10.14 o
   9   4   6       15.58       15.49      4.98 o
  -6   5   6       52.75       62.79      5.74 o
  -5   5   6      102.82       98.65      4.23 o
  -4   5   6       59.60       62.71      3.25 o
  -3   5   6       29.89       34.98      3.19 o
  -2   5   6      132.31      136.61      2.48 o
  -1   5   6      272.89      284.16      3.48 o
   0   5   6      274.76      267.26      4.08 o
   1   5   6       95.80       94.42      2.42 o
   2   5   6      204.63      187.44      3.65 o
   3   5   6       90.87       84.42      6.63 o
   4   5   6      300.26      275.99      9.16 o
   5   5   6        2.55        3.26      2.45 o
   6   5   6      112.04      129.53      7.75 o
   7   5   6      117.72      122.38      7.99 o
   8   5   6       18.22       18.67      4.56 o
   9   5   6      136.81      191.04     10.74 o
  -6   6   6        7.78        7.96      3.10 o
  -5   6   6       18.25       21.38      5.22 o
  -4   6   6      266.03      267.83      8.81 o
  -3   6   6      104.10      100.67      4.52 o
  -2   6   6      200.65      190.09      5.90 o
  -1   6   6      273.16      255.48      6.13 o
   0   6   6      480.22      463.92      6.81 o
   1   6   6      291.84      285.73      7.51 o
   2   6   6      147.83      145.37      4.55 o
   3   6   6        8.40        6.63      3.74 o
   4   6   6      130.84      113.41      6.29 o
   5   6   6       51.22       71.64      5.95 o
   6   6   6      177.30      171.29     12.07 o
   7   6   6      595.97      586.02     16.58 o
   8   6   6       14.68       29.14      7.31 o
   9   6   6       27.31       45.88      9.52 o
  -5   7   6      125.97      121.78      6.15 o
  -4   7   6      142.42      146.45      5.92 o
  -3   7   6      331.27      329.30      9.50 o
  -2   7   6      197.01      203.53      6.76 o
  -1   7   6     1280.66     1234.93     17.34 o
   0   7   6      684.76      658.25     15.88 o
   1   7   6      635.89      619.80     13.83 o
   2   7   6      107.78      111.16     11.13 o
   3   7   6        1.88        2.85      1.77 o
   4   7   6       74.29       78.65      5.88 o
   5   7   6      231.30      225.76      9.06 o
   6   7   6      593.30      504.87     20.90 o
   7   7   6      230.59      223.97     14.44 o
   8   7   6      176.98      172.31     13.59 o
   9   7   6       95.93       93.12     12.24 o
  -4   8   6      101.96       95.65      8.93 o
  -3   8   6      178.59      177.38      6.46 o
  -2   8   6      265.62      263.35      7.34 o
  -1   8   6      138.11      140.45      5.30 o
   0   8   6      208.72      197.40      6.02 o
   1   8   6      406.63      414.20      8.62 o
   2   8   6      243.48      244.28      7.96 o
   3   8   6      264.99      258.04      8.27 o
   4   8   6      221.93      221.59     12.74 o
   5   8   6      104.03       90.40      9.86 o
   6   8   6       29.77       33.99      7.31 o
   7   8   6       75.41       98.90     11.39 o
   8   8   6      261.78      326.61     18.52 o
  -4   9   6       30.96       30.73      4.28 o
  -3   9   6       12.91       21.96      3.52 o
  -2   9   6      196.46      203.78      6.92 o
  -1   9   6       68.17       77.63      8.02 o
   0   9   6      610.85      588.24     11.38 o
   1   9   6       37.88       42.17      3.62 o
   2   9   6       34.08       39.36      5.78 o
   3   9   6        2.56       -0.51      3.40 o
   4   9   6        4.00        6.97      4.59 o
   5   9   6      247.04      240.96     14.27 o
   6   9   6       35.54       39.76      7.82 o
   7   9   6       83.87       83.10     10.71 o
   8   9   6      223.52      249.80     16.99 o
  -3  10   6       26.76       21.79      6.03 o
  -2  10   6       61.89       67.42      5.26 o
  -1  10   6        3.80        9.86      2.91 o
   0  10   6      135.08      139.03      5.97 o
   1  10   6       37.70       43.72      3.96 o
   2  10   6       65.25       69.28      6.16 o
   3  10   6       10.86       12.43      3.71 o
   5  10   6       16.77       26.17      6.46 o
   6  10   6       57.27       72.90     10.03 o
   7  10   6      166.75      167.21     13.59 o
  -1  11   6       35.12       37.84      5.62 o
   0  11   6       18.81       18.27      3.50 o
   1  11   6       63.66       68.99      5.08 o
   2  11   6      315.39      299.09      8.72 o
   3  11   6      318.72      323.49     12.04 o
   4  11   6      170.96      184.72     14.95 o
   5  11   6      323.29      339.24     12.99 o
   6  11   6       62.60       64.57      9.69 o
   7  11   6       14.29       30.08      8.16 o
   1  12   6      247.00      229.42      8.45 o
   2  12   6       90.16       96.53      6.21 o
   3  12   6       10.80       14.07      4.65 o
   4  12   6      108.92      100.94     12.91 o
  -4  -9   7       52.80       47.76      6.11 o
  -3  -9   7       55.24       59.18      6.41 o
  -2  -9   7       66.47       63.48      6.67 o
  -1  -9   7       37.63       46.39      8.50 o
  -6  -8   7        4.64        0.77      3.96 o
  -5  -8   7       14.11       17.32      4.57 o
  -4  -8   7       25.17       32.54      5.15 o
  -3  -8   7      145.11      145.05      8.05 o
  -2  -8   7       49.97       44.10      5.54 o
  -1  -8   7      117.41      101.45     10.37 o
   0  -8   7      104.83       98.05     10.54 o
  -6  -7   7       42.55       43.55      5.83 o
  -5  -7   7        8.39        4.47      3.49 o
  -4  -7   7      266.47      261.31     10.02 o
  -3  -7   7      593.80      577.09     20.56 o
  -2  -7   7      220.07      231.42     17.66 o
  -1  -7   7      547.77      551.87     12.23 o
   0  -7   7      127.15      138.03      8.41 o
   2  -7   7       71.93       54.21     13.08 o
   3  -7   7      146.04      151.24     19.03 o
  -7  -6   7       59.12       67.65      5.93 o
  -6  -6   7       19.21       18.76      6.88 o
  -5  -6   7        1.48       -1.14      3.06 o
  -4  -6   7       68.57       73.38      6.07 o
  -3  -6   7      199.09      196.17      7.22 o
  -2  -6   7      353.52      355.74      9.40 o
  -1  -6   7      171.35      174.00      6.85 o
   0  -6   7      196.00      203.16      9.02 o
   1  -6   7      380.05      389.96     15.21 o
   2  -6   7        5.58        2.89      8.67 o
   3  -6   7       59.14       47.07     12.74 o
   4  -6   7        0.65       -0.68     10.88 o
  -7  -5   7      323.48      305.56     14.10 o
  -6  -5   7      114.20      114.86      5.86 o
  -5  -5   7        3.23        4.79      3.26 o
  -4  -5   7      235.12      237.67      7.93 o
  -3  -5   7      153.43      145.08      6.30 o
  -2  -5   7       43.04       48.62      4.09 o
  -1  -5   7      210.47      214.27      6.90 o
   0  -5   7      259.61      273.94     10.08 o
   1  -5   7      193.78      190.79      9.96 o
   2  -5   7      169.79      178.28     16.82 o
   3  -5   7       70.56       49.45     11.56 o
   4  -5   7       43.72       32.63     11.22 o
   5  -5   7       39.31       19.71     12.07 o
  -8  -4   7       26.32       25.47      9.69 o
  -7  -4   7        9.20        4.08      3.06 o
  -6  -4   7       15.03       21.22      3.50 o
  -5  -4   7      104.86      105.84      5.55 o
  -4  -4   7      215.31      219.18      7.50 o
  -3  -4   7       12.96       14.31      3.57 o
  -2  -4   7      262.19      276.16      7.58 o
  -1  -4   7      168.82      170.74      6.00 o
   0  -4   7       32.09       32.19      2.63 o
   1  -4   7      102.92      102.65      4.95 o
   2  -4   7       21.91       13.78      2.98 o
   3  -4   7       35.87       35.33      5.68 o
   4  -4   7      398.19      374.53     22.77 o
   5  -4   7       51.24       49.96     12.24 o
   6  -4   7       36.04        5.10     10.37 o
  -8  -3   7       11.47        7.30      4.24 o
  -7  -3   7      505.30      524.40     11.76 o
  -6  -3   7      410.67      418.88      9.90 o
  -5  -3   7      284.28      296.34      7.91 o
  -4  -3   7        6.75        8.73      2.35 o
  -3  -3   7        0.94        3.03      2.46 o
  -2  -3   7      127.61      124.76      5.14 o
  -1  -3   7      111.07      117.73      3.47 o
   0  -3   7      706.49      716.13      8.88 o
   1  -3   7      148.15      153.54      6.19 o
   2  -3   7      145.75      143.37      5.89 o
   3  -3   7      103.55      115.67      5.28 o
   4  -3   7        0.78       -0.16      4.13 o
   5  -3   7      293.31      319.30     20.90 o
   6  -3   7      190.53      196.44     18.69 o
  -8  -2   7       90.10       90.47      6.15 o
  -7  -2   7      134.94      139.21      6.50 o
  -6  -2   7       58.75       54.74      4.47 o
  -5  -2   7      326.87      329.73      8.27 o
  -4  -2   7      221.58      223.31      5.89 o
  -3  -2   7      517.72      510.19      8.71 o
  -2  -2   7      423.63      411.85      6.68 o
  -1  -2   7      401.90      399.65      5.88 o
   0  -2   7       47.44       48.75      2.40 o
   1  -2   7       56.99       52.01      2.99 o
   2  -2   7      107.94      118.08      4.85 o
   3  -2   7       97.29      110.95      5.03 o
   4  -2   7      196.65      186.85      9.47 o
   5  -2   7      227.18      230.17     10.78 o
   6  -2   7      367.75      331.71     21.58 o
   7  -2   7       76.94       62.54     13.08 o
  -8  -1   7      124.04      139.01      6.18 o
  -7  -1   7        0.59       -0.62      2.45 o
  -6  -1   7       94.46       94.45      4.71 o
  -5  -1   7       14.41       13.01      2.35 o
  -4  -1   7       46.65       48.25      3.04 o
  -3  -1   7      950.01      947.72     10.99 o
  -2  -1   7      989.13      971.40     10.18 o
  -1  -1   7     1254.08     1272.72     15.63 o
   0  -1   7       44.84       43.42      2.14 o
   1  -1   7      205.53      216.24      4.87 o
   2  -1   7       91.29       90.29      4.22 o
   3  -1   7      134.56      132.41      5.07 o
   4  -1   7       94.25       96.48      4.84 o
   5  -1   7      461.32      438.57     14.18 o
   6  -1   7      694.94      695.22     19.16 o
   7  -1   7      234.79      239.94     18.86 o
  -8   0   7       29.55       31.91      4.84 o
  -7   0   7       44.84       49.05      4.82 o
  -6   0   7        1.74       -0.17      2.21 o
  -5   0   7      160.92      147.12      4.63 o
  -4   0   7      114.36      115.63      3.71 o
  -3   0   7       79.82       70.29      2.47 o
  -2   0   7      659.11      666.55      7.83 o
  -1   0   7      337.47      330.49      4.73 o
   0   0   7      117.24      109.47      2.53 o
   1   0   7       47.76       56.10      2.51 o
   2   0   7       19.13       17.05      2.32 o
   3   0   7       72.07       73.35      6.16 o
   4   0   7        1.01        1.36      2.08 o
   5   0   7      431.53      442.14     19.26 o
   6   0   7      162.73      139.03      8.80 o
   7   0   7       52.00       48.55      7.90 o
   8   0   7        1.50       -1.36      7.14 o
  -8   1   7       31.62       23.57      9.18 o
  -7   1   7        0.83       -0.56      3.07 o
  -6   1   7        5.29       -1.33      2.75 o
  -5   1   7      153.84      147.43      5.10 o
  -4   1   7       89.17       94.81      3.67 o
  -3   1   7       35.18       40.49      2.22 o
  -2   1   7      364.37      365.97      5.40 o
  -1   1   7      511.83      504.75      5.48 o
   0   1   7      253.70      244.82      3.82 o
   1   1   7      400.33      412.26      6.38 o
   2   1   7      463.09      469.34      8.52 o
   3   1   7      261.15      243.27      6.29 o
   4   1   7      149.30      171.66      5.64 o
   5   1   7       11.47       17.23      3.97 o
   6   1   7       10.58       18.46      4.61 o
   7   1   7      286.58      279.33     12.00 o
   8   1   7       90.60       98.37      8.80 o
  -7   2   7       71.71       71.01      5.63 o
  -6   2   7      154.58      152.47      7.26 o
  -5   2   7      181.35      183.60      9.59 o
  -4   2   7      221.19      219.11      5.70 o
  -3   2   7        5.39        6.24      1.69 o
  -2   2   7        2.18        4.19      1.31 o
  -1   2   7      495.95      519.06      7.50 o
   0   2   7      373.90      361.58      4.25 o
   1   2   7      124.90      119.87      2.74 o
   2   2   7     1028.65     1001.35     12.29 o
   3   2   7      690.04      663.25     10.93 o
   4   2   7        2.99        3.44      3.85 o
   5   2   7       12.01       14.34      3.14 o
   6   2   7       78.35       75.77      6.90 o
   7   2   7       38.59       34.82      6.63 o
   8   2   7      101.28      101.79      6.86 o
  -7   3   7      103.44       95.51      6.48 o
  -6   3   7        9.43       10.86      3.48 o
  -5   3   7      195.52      193.59      6.14 o
  -4   3   7      256.59      264.63      6.72 o
  -3   3   7      280.15      282.30      6.29 o
  -2   3   7     1989.04     2047.38     20.80 o
  -1   3   7      746.85      761.34      8.95 o
   0   3   7      474.36      478.72      5.74 o
   1   3   7       97.48       91.49      2.30 o
   2   3   7      537.93      507.25      9.96 o
   3   3   7       92.46       95.62      4.25 o
   4   3   7     1309.70     1282.80     20.68 o
   5   3   7      324.73      341.38      9.43 o
   6   3   7      399.50      386.29     25.07 o
   7   3   7      526.71      480.48     15.36 o
   8   3   7       26.30       26.45      4.17 o
  -7   4   7       37.39       40.64      6.16 o
  -6   4   7       18.26       16.25      4.15 o
  -5   4   7      153.96      155.74      7.23 o
  -4   4   7      358.67      377.02      9.12 o
  -3   4   7      282.02      288.36      5.78 o
  -2   4   7       19.61       15.12      2.05 o
  -1   4   7      304.92      279.29      5.15 o
   0   4   7      198.86      196.21      3.29 o
   1   4   7      129.35      125.65      2.98 o
   2   4   7       96.71      100.72      4.48 o
   3   4   7       45.04       53.47      3.92 o
   4   4   7       69.88       66.60      4.68 o
   5   4   7        1.41       -0.29      2.19 o
   6   4   7      274.94      256.41     10.63 o
   7   4   7       69.48       68.17      5.12 o
   8   4   7       44.25       38.68      5.94 o
   9   4   7      107.28      130.92     10.27 o
  -6   5   7        0.63       -0.56      3.14 o
  -5   5   7      228.96      213.47     14.02 o
  -4   5   7      239.53      244.40      7.72 o
  -3   5   7      186.56      193.59      9.96 o
  -2   5   7      253.98      246.88      4.08 o
  -1   5   7      566.72      524.23      8.67 o
   0   5   7       63.26       54.86      2.53 o
   1   5   7      411.02      405.56      7.89 o
   2   5   7      922.75      864.41     17.03 o
   3   5   7      113.62      112.49      5.98 o
   4   5   7      150.47      153.12      7.28 o
   5   5   7      322.44      288.75      8.56 o
   6   5   7      215.05      207.78      9.60 o
   7   5   7      126.76      135.48      8.59 o
   8   5   7       63.99       65.87      7.27 o
   9   5   7       11.81       18.60      4.93 o
  -6   6   7        0.78        6.72      3.02 o
  -5   6   7        1.03        2.04      2.37 o
  -4   6   7       47.27       44.00      4.20 o
  -3   6   7       97.40      102.98      6.13 o
  -2   6   7      419.14      390.98      9.18 o
  -1   6   7      128.45      124.49      3.80 o
   0   6   7      417.10      400.97     10.18 o
   1   6   7      129.18      127.41      5.63 o
   2   6   7      384.05      385.07     15.63 o
   3   6   7       45.49       45.71      6.63 o
   4   6   7       41.33       28.38      5.95 o
   5   6   7      280.16      251.67     14.10 o
   6   6   7       36.43       36.71      7.48 o
   7   6   7      147.94      135.61     11.90 o
   8   6   7      130.00      133.51     19.46 o
  -5   7   7       39.98       41.00      4.08 o
  -4   7   7       53.99       49.48      4.65 o
  -3   7   7      310.72      309.73      7.60 o
  -2   7   7      391.72      376.45     18.16 o
  -1   7   7      181.02      179.31      5.42 o
   0   7   7      647.71      640.97     17.70 o
   1   7   7       11.42        7.65      3.74 o
   2   7   7      247.79      249.46     12.41 o
   3   7   7      118.05      117.25      9.69 o
   4   7   7      456.52      440.47     18.35 o
   5   7   7      249.50      260.68     14.78 o
   6   7   7      307.19      289.40     16.14 o
   7   7   7      184.38      192.87     14.10 o
   8   7   7      251.01      258.98     16.82 o
  -4   8   7       33.17       29.60      6.12 o
  -3   8   7      208.43      188.96      6.45 o
  -2   8   7       36.91       39.55      3.60 o
  -1   8   7        7.55       11.40      2.43 o
   0   8   7        8.83       11.40      2.37 o
   1   8   7      226.89      231.84      8.99 o
   3   8   7      171.55      175.88     11.22 o
   4   8   7      367.04      356.01     16.48 o
   5   8   7      171.91      187.10     12.91 o
   6   8   7        0.86       -0.34      4.59 o
   7   8   7       66.85       69.50     10.54 o
   8   8   7      116.04      125.58     14.10 o
  -3   9   7      243.55      237.15      7.61 o
  -2   9   7        7.07        7.59      2.87 o
  -1   9   7        0.76        2.25      2.43 o
   0   9   7       35.17       38.83      3.61 o
   1   9   7      178.94      166.58      7.76 o
   2   9   7      449.88      428.23     21.41 o
   4   9   7      143.23      147.33     11.22 o
   5   9   7      263.23      272.23     15.46 o
   6   9   7       90.27       76.98     10.37 o
   7   9   7        4.22        4.25      5.78 o
   8   9   7      120.18      154.81     14.27 o
  -2  10   7       50.29       62.36      4.94 o
  -1  10   7       89.71       94.67      5.81 o
   0  10   7       32.74       38.09      3.91 o
   1  10   7      134.71      129.12     10.78 o
   2  10   7        2.77        0.17      5.78 o
   3  10   7      221.35      211.23     15.80 o
   4  10   7      148.30      153.62     11.73 o
   5  10   7      126.17      156.17     12.41 o
   6  10   7      267.56      310.81     17.67 o
   7  10   7      118.14      140.36     13.76 o
  -1  11   7       87.28       87.87      8.57 o
   0  11   7       13.49       11.27      3.34 o
   1  11   7       24.15       26.88      3.75 o
   2  11   7       62.49       64.40     11.22 o
   3  11   7      315.93      305.03     19.54 o
   4  11   7       97.25       96.35     12.58 o
   6  11   7      191.08      168.06     13.76 o
   2  12   7       47.84       49.28     11.05 o
   3  12   7       23.71       31.44      9.18 o
   4  12   7       60.45       61.52     10.88 o
  -4  -8   8      155.25      162.80     12.58 o
  -3  -8   8      182.67      179.11     12.91 o
  -2  -8   8        7.47       -0.04      3.42 o
  -5  -7   8       30.93       28.28      5.10 o
  -4  -7   8      306.58      267.30     14.61 o
  -3  -7   8       59.96       53.01      5.60 o
  -2  -7   8       68.26       71.44      7.39 o
  -1  -7   8       23.94       26.86      6.85 o
   0  -7   8       92.85       89.89     13.25 o
  -6  -6   8       95.25       78.36      8.67 o
  -5  -6   8      198.70      204.15     10.45 o
  -4  -6   8      127.19      126.92      6.78 o
  -3  -6   8        2.35       -3.11      3.70 o
  -2  -6   8      224.30      228.77      8.06 o
  -1  -6   8       15.86        5.80      4.32 o
   0  -6   8      112.74      109.95     12.91 o
   1  -6   8      133.15      122.18     13.42 o
   2  -6   8       32.87       25.83     10.03 o
   3  -6   8       28.75       11.05      9.86 o
  -7  -5   8      328.75      328.82     16.82 o
  -6  -5   8      141.67      150.28      8.24 o
  -5  -5   8       81.32       75.28      6.61 o
  -4  -5   8      107.06       93.37      6.07 o
  -3  -5   8      149.76      157.91      9.10 o
  -2  -5   8       47.18       55.64      4.66 o
  -1  -5   8      195.21      204.67      7.22 o
   0  -5   8      415.77      410.44     12.89 o
   1  -5   8       26.48       31.82      5.78 o
   2  -5   8       32.81       32.37      7.56 o
   3  -5   8       78.59       75.79     12.74 o
   4  -5   8       45.77       30.76     11.05 o
  -7  -4   8        6.90        8.60      3.49 o
  -6  -4   8        0.70       -3.02      3.02 o
  -5  -4   8       45.75       53.56      4.51 o
  -4  -4   8        0.67       -1.39      2.78 o
  -3  -4   8      435.25      457.16     13.63 o
  -2  -4   8      178.48      189.87      6.71 o
  -1  -4   8       17.52       21.12      4.02 o
   0  -4   8      352.49      342.44      9.28 o
   1  -4   8        5.65        4.30      3.88 o
   2  -4   8       18.18       23.18      5.28 o
   3  -4   8      144.46      143.30      9.73 o
   4  -4   8      205.42      172.82     17.50 o
   5  -4   8      197.67      200.18     19.54 o
  -7  -3   8       26.05       21.27      3.83 o
  -6  -3   8       52.28       46.42      4.55 o
  -5  -3   8       41.52       34.40      3.60 o
  -4  -3   8      149.79      153.75      9.46 o
  -3  -3   8      569.21      596.10     11.95 o
  -2  -3   8      316.79      324.40      8.22 o
  -1  -3   8      105.02      107.23      5.53 o
   0  -3   8       61.70       71.05      4.79 o
   1  -3   8        2.23        1.64      3.39 o
   2  -3   8      100.13      101.68      7.74 o
   3  -3   8      108.48      110.36      8.28 o
   4  -3   8       29.08       29.38      5.84 o
   5  -3   8      366.20      390.51     23.62 o
   6  -3   8      310.25      320.32     22.94 o
  -7  -2   8        9.58        6.29      3.13 o
  -6  -2   8       44.63       53.58      4.59 o
  -5  -2   8       44.98       48.83      3.87 o
  -4  -2   8      145.84      145.34      5.27 o
  -3  -2   8       69.57       75.10      4.84 o
  -2  -2   8      467.30      480.04      9.84 o
  -1  -2   8      420.39      438.28      7.85 o
   0  -2   8      124.17      120.80      5.47 o
   1  -2   8      175.85      178.09      6.55 o
   2  -2   8      219.53      232.69      9.84 o
   3  -2   8       27.89       24.93      4.79 o
   4  -2   8       76.26       78.28      7.33 o
   5  -2   8      126.99      153.61      9.70 o
   6  -2   8      116.82      101.79     13.76 o
  -7  -1   8        1.68        0.21      2.56 o
  -6  -1   8       67.09       65.82      4.39 o
  -5  -1   8      101.77      101.27      5.42 o
  -4  -1   8      387.13      402.40      8.13 o
  -3  -1   8      317.98      332.80      7.04 o
  -2  -1   8      447.06      473.47      9.56 o
  -1  -1   8      503.09      515.10      9.56 o
   0  -1   8       88.44       92.60      4.02 o
   1  -1   8      285.20      290.14      6.65 o
   2  -1   8      409.71      419.93     12.85 o
   3  -1   8      761.80      704.47     19.54 o
   4  -1   8      129.09      131.36      8.35 o
   5  -1   8      265.53      252.66     18.61 o
   6  -1   8       70.67       64.75      7.38 o
   7  -1   8      104.59      104.68     14.44 o
  -7   0   8       72.31       72.59      4.87 o
  -6   0   8       43.62       40.22      3.68 o
  -5   0   8      215.35      218.24      5.75 o
  -4   0   8      114.31      117.61      5.18 o
  -3   0   8        7.83       12.90      2.08 o
  -2   0   8      272.54      283.26      5.71 o
  -1   0   8      103.56      113.21      3.46 o
   0   0   8      247.87      237.05      6.06 o
   1   0   8       17.33       14.67      2.02 o
   2   0   8      709.92      694.56     11.55 o
   3   0   8      166.49      167.96      8.40 o
   4   0   8       40.83       48.84      5.70 o
   5   0   8        4.52        4.44      4.59 o
   6   0   8       32.03       26.57      5.40 o
   7   0   8       42.08       28.37      6.05 o
  -7   1   8       27.70       23.28      4.18 o
  -6   1   8        1.25        6.70      2.60 o
  -5   1   8      245.33      241.65      6.05 o
  -4   1   8      107.99      122.88      4.23 o
  -3   1   8       85.73       91.80      3.40 o
  -2   1   8      131.14      146.40      3.69 o
  -1   1   8      179.80      181.64      3.56 o
   0   1   8       12.07       12.60      2.02 o
   1   1   8       48.73       49.04      3.63 o
   2   1   8      486.90      478.78      9.11 o
   3   1   8        1.49        0.57      2.35 o
   4   1   8      575.70      582.16     16.03 o
   5   1   8        0.89       -0.22      3.36 o
   6   1   8      109.84       93.41      8.01 o
   7   1   8       34.39       28.08     10.88 o
   8   1   8        4.37        1.36      7.14 o
  -7   2   8       28.56       25.71      4.41 o
  -6   2   8      183.30      171.62      7.61 o
  -5   2   8      287.52      301.69      7.52 o
  -4   2   8      335.97      360.63      6.50 o
  -3   2   8      117.45      126.31      3.51 o
  -2   2   8       11.97        9.15      1.64 o
  -1   2   8      278.37      247.43      3.67 o
   0   2   8      132.43      137.67      3.50 o
   1   2   8      340.22      346.09      8.04 o
   2   2   8       72.85       71.36      6.82 o
   3   2   8      288.26      276.72      8.12 o
   4   2   8        0.87        1.02      2.88 o
   5   2   8        2.81       -0.18      3.14 o
   6   2   8      272.91      254.51     11.16 o
   7   2   8       36.18       33.88      5.83 o
   8   2   8       17.59       12.36      6.12 o
  -6   3   8        4.13        9.02      3.39 o
  -5   3   8      328.27      345.40      9.07 o
  -4   3   8      500.44      492.02      9.17 o
  -3   3   8      287.14      296.70      5.05 o
  -2   3   8     1180.90     1149.90     12.62 o
  -1   3   8      556.83      568.76      7.66 o
   0   3   8       23.86       24.57      1.87 o
   1   3   8        3.43        5.04      2.30 o
   2   3   8      319.05      302.62      7.93 o
   3   3   8      476.88      463.53     10.88 o
   4   3   8      824.32      789.83     19.27 o
   5   3   8     1391.84     1290.89     31.18 o
   6   3   8      157.85      144.91      8.77 o
   7   3   8      225.45      203.64     10.57 o
   8   3   8       10.43       12.65      4.92 o
  -6   4   8       43.63       38.95      4.70 o
  -5   4   8       87.05      105.99     16.33 o
  -4   4   8      115.51      125.62      5.93 o
  -3   4   8      656.69      663.27     12.25 o
  -2   4   8      289.79      265.77      5.27 o
  -1   4   8      107.05      115.69      4.67 o
   0   4   8      390.63      382.86      8.02 o
   1   4   8      289.07      269.23      6.95 o
   2   4   8        0.94        7.31      4.42 o
   3   4   8      507.65      512.01     19.88 o
   4   4   8      331.88      298.98     10.87 o
   5   4   8       93.53       81.39     13.08 o
   6   4   8      226.31      222.61     10.38 o
   7   4   8       60.42       51.14      6.42 o
   8   4   8      176.89      181.44     10.57 o
  -6   5   8      112.97       95.33     12.07 o
  -5   5   8       34.27       33.52      6.28 o
  -4   5   8      128.85      117.57      8.45 o
  -3   5   8       31.88       25.27      4.90 o
  -2   5   8       11.23       12.81      2.53 o
  -1   5   8        1.06       -2.14      2.22 o
   0   5   8       58.96       68.05      5.58 o
   1   5   8      101.73       95.56      6.31 o
   2   5   8      547.55      525.94     19.54 o
   3   5   8      199.55      194.57     12.07 o
   4   5   8      201.35      174.86     12.07 o
   5   5   8       48.13       39.76      7.65 o
   6   5   8        1.25        0.60      3.02 o
   7   5   8      125.83      132.46      8.65 o
   8   5   8      293.38      338.44     21.07 o
  -5   6   8       53.73       54.71      7.01 o
  -4   6   8       35.18       44.04     10.45 o
  -3   6   8      176.33      166.56      5.76 o
  -2   6   8        1.41        0.65      1.77 o
  -1   6   8        1.08        3.36      2.40 o
   0   6   8      125.43      125.58      9.86 o
   1   6   8       37.51       34.16      6.12 o
   2   6   8      153.32      146.82     10.54 o
   3   6   8       70.20       73.24      8.67 o
   4   6   8      123.00      115.04     10.54 o
   5   6   8      139.81      136.97     11.56 o
   6   6   8        1.06        0.51      4.93 o
   7   6   8       34.93       32.63      7.99 o
   8   6   8        8.96       18.03      9.01 o
  -4   7   8      116.70      116.96      5.22 o
  -3   7   8      171.61      179.64      5.72 o
  -2   7   8        8.29        5.82      2.57 o
  -1   7   8       78.41       81.34      7.72 o
   0   7   8       93.16       87.18     10.88 o
   2   7   8      303.82      277.50     14.10 o
   3   7   8       84.43       87.18      9.52 o
   4   7   8      536.72      543.78     21.58 o
   5   7   8      153.09      149.37     12.07 o
   6   7   8      234.31      256.77     15.80 o
   7   7   8       23.76       18.69      7.14 o
   8   7   8      182.40      219.38     16.31 o
  -4   8   8      161.20      152.52      6.95 o
  -3   8   8       99.53      106.59      5.26 o
  -2   8   8      149.14      145.80      5.55 o
  -1   8   8      155.71      165.42      6.63 o
   0   8   8       24.77       24.13      7.65 o
   3   8   8      122.08      113.85     10.03 o
   4   8   8      489.14      483.29     20.39 o
   5   8   8      516.56      510.82     21.75 o
   6   8   8      149.71      142.06     12.58 o
   7   8   8       25.08       29.91      8.33 o
  -3   9   8      168.36      175.44      6.73 o
  -2   9   8      118.99      125.98      5.79 o
  -1   9   8       11.53        9.10      2.74 o
   0   9   8       23.00       24.80      3.78 o
   1   9   8       70.20       58.46      9.86 o
   3   9   8      532.15      528.83     20.90 o
   4   9   8      166.02      158.72     12.24 o
   5   9   8      306.13      347.17     18.01 o
   6   9   8       40.60       42.99      9.01 o
   7   9   8       91.65      116.74     13.42 o
  -1  10   8      120.65      134.56      7.82 o
   0  10   8        0.81        1.61      2.93 o
   1  10   8       92.43       81.06     11.73 o
   2  10   8       21.74       22.77      7.99 o
   4  10   8       65.30       64.74      9.35 o
   5  10   8      301.85      321.85     17.67 o
   6  10   8       82.50       94.99     11.90 o
   0  11   8       80.18       84.80      6.66 o
   1  11   8       92.92       89.21     12.91 o
   2  11   8        1.45       12.24      7.99 o
   3  11   8       85.77       85.31     12.07 o
  -4  -7   9       19.32        7.65      5.61 o
  -3  -7   9      109.63      107.95      7.22 o
  -2  -7   9        5.61       -2.17      4.44 o
  -1  -7   9        5.45       -5.02     10.88 o
  -5  -6   9       62.80       61.01      6.68 o
  -4  -6   9      107.74      110.32      9.72 o
  -3  -6   9      365.80      397.44     16.93 o
  -2  -6   9      127.43      141.20      9.24 o
  -1  -6   9       25.72       26.73      5.75 o
   0  -6   9        0.83       -5.44      8.16 o
   1  -6   9       74.09       67.80     12.41 o
  -6  -5   9       62.44       71.99     19.71 o
  -5  -5   9        0.91       -3.33      3.33 o
  -4  -5   9       63.94       60.64      5.45 o
  -3  -5   9      347.76      354.24     13.72 o
  -2  -5   9      106.36      112.46      8.49 o
  -1  -5   9       79.90       86.62      7.63 o
   0  -5   9       86.08       91.86      7.83 o
   1  -5   9       24.46       22.09      9.01 o
   2  -5   9       44.16       30.68      6.43 o
   3  -5   9       40.52       25.66      9.86 o
  -6  -4   9       34.49       40.80      4.54 o
  -5  -4   9       27.73       25.88      4.56 o
  -4  -4   9      364.57      376.31     11.31 o
  -3  -4   9       35.50       39.82      4.42 o
  -2  -4   9      220.09      224.82     10.00 o
  -1  -4   9      158.54      178.17     22.18 o
   0  -4   9        9.74       14.49      5.69 o
   1  -4   9      146.48      139.42      9.19 o
   2  -4   9      167.95      166.77     10.21 o
   3  -4   9      112.11      123.21      9.78 o
   4  -4   9       44.37       47.07     11.05 o
  -6  -3   9       33.49       31.14      4.30 o
  -5  -3   9      111.38      108.12      8.49 o
  -4  -3   9      128.04      140.71      6.75 o
  -3  -3   9       82.16       89.28      8.47 o
  -2  -3   9      100.97      108.94      7.41 o
  -1  -3   9       18.89       13.89      4.01 o
   0  -3   9       23.30       23.47      3.48 o
   1  -3   9       10.21        8.21      4.11 o
   2  -3   9      286.43      311.18     12.49 o
   3  -3   9      340.87      332.48     14.10 o
   4  -3   9        6.57       -0.05      4.62 o
   5  -3   9        2.78       -0.51      7.31 o
  -7  -2   9      365.11      344.06     12.71 o
  -6  -2   9       91.74      105.16      6.41 o
  -5  -2   9      301.14      309.09      9.79 o
  -4  -2   9        7.72        9.36      3.31 o
  -3  -2   9        0.67       -2.47      2.47 o
  -2  -2   9      147.05      141.76      7.79 o
  -1  -2   9      470.39      476.22     21.84 o
   0  -2   9      348.59      377.61     13.13 o
   1  -2   9      303.78      332.43      9.09 o
   2  -2   9      749.28      757.07     19.40 o
   3  -2   9       35.17       28.41      5.35 o
   4  -2   9       26.54       32.62      5.95 o
   5  -2   9        5.16       -2.80      4.48 o
  -7  -1   9       23.86       22.98      5.10 o
  -6  -1   9      147.93      159.59      6.89 o
  -5  -1   9      221.08      228.72      6.90 o
  -4  -1   9      154.80      170.31     11.65 o
  -3  -1   9      148.26      162.29      8.17 o
  -2  -1   9       75.61       79.64      6.29 o
  -1  -1   9      152.84      162.40      7.82 o
   0  -1   9       43.08       48.07      3.97 o
   1  -1   9      256.87      277.51      8.12 o
   2  -1   9      130.18      136.44      8.29 o
   3  -1   9      169.64      152.63      8.95 o
   4  -1   9      208.55      196.63     10.18 o
   5  -1   9       11.11        5.10      4.57 o
   6  -1   9      155.36      130.66      9.75 o
  -7   0   9       31.94       35.48      5.52 o
  -6   0   9       80.44       78.99      4.90 o
  -5   0   9      443.40      490.54      8.78 o
  -4   0   9      495.66      521.83     12.30 o
  -3   0   9      117.69      115.43      5.55 o
  -2   0   9      189.91      201.83      8.53 o
  -1   0   9      147.26      157.59     16.74 o
   0   0   9       38.90       43.92      6.54 o
   1   0   9       63.24       81.14      8.43 o
   2   0   9       16.55       17.23      4.08 o
   3   0   9      521.07      497.26     31.35 o
   4   0   9      190.20      191.33     14.95 o
   5   0   9      241.62      227.86     10.97 o
   6   0   9      116.90      103.83      8.97 o
  -6   1   9        1.69        3.06      2.71 o
  -5   1   9      311.45      322.07      7.10 o
  -4   1   9       99.15       99.92      4.33 o
  -3   1   9       94.40      108.15      4.05 o
  -2   1   9       58.56       59.95      5.30 o
  -1   1   9       35.55       34.94      4.27 o
   0   1   9       52.59       50.06      4.75 o
   1   1   9      178.22      168.30      7.22 o
   2   1   9       32.45       28.38      4.56 o
   3   1   9      441.45      433.68     13.87 o
   4   1   9      309.79      290.18     11.53 o
   5   1   9      183.72      161.87      9.36 o
   6   1   9        4.74        0.34      4.09 o
   7   1   9        0.64       -4.11      4.11 o
  -6   2   9      227.14      208.84      6.73 o
  -5   2   9       94.07       85.44      4.37 o
  -4   2   9       77.43       80.31      4.00 o
  -3   2   9      148.45      144.64      4.13 o
  -2   2   9       44.31       38.94      3.54 o
  -1   2   9        5.05        6.82      2.98 o
   0   2   9      209.68      220.93      8.58 o
   1   2   9        0.82       -1.04      2.34 o
   2   2   9       81.92       87.52      9.86 o
   3   2   9      574.33      548.25     15.67 o
   4   2   9       44.47       39.08      5.41 o
   5   2   9        1.08        1.25      3.57 o
   6   2   9       81.29       84.11      7.93 o
   7   2   9      150.99      143.94      9.73 o
  -6   3   9       50.31       40.20      4.78 o
  -5   3   9        1.00       -2.02      2.21 o
  -4   3   9      196.38      205.37      5.12 o
  -3   3   9       12.85       11.25      2.02 o
  -2   3   9       27.79       36.67      2.89 o
  -1   3   9       20.27       22.33      3.55 o
   0   3   9      200.65      197.80     12.58 o
   1   3   9       25.53       27.02      6.46 o
   2   3   9      841.33      839.64     27.70 o
   3   3   9       61.51       61.18      8.67 o
   4   3   9      132.54      124.88      7.93 o
   5   3   9      196.23      184.68      9.67 o
   6   3   9        3.31        2.46      3.72 o
   7   3   9      195.25      193.36     10.92 o
  -5   4   9        3.80       -2.04      4.37 o
  -4   4   9      133.89      137.03      5.94 o
  -3   4   9      756.58      713.36     11.34 o
  -2   4   9       35.50       36.72      3.42 o
  -1   4   9      123.08      131.02     11.22 o
   0   4   9      351.09      349.38     16.31 o
   1   4   9      282.25      291.43     14.78 o
   2   4   9      283.71      262.72     14.27 o
   3   4   9      304.16      324.23     16.48 o
   4   4   9      809.27      799.19     27.87 o
   5   4   9      109.67      110.50      8.04 o
   6   4   9      178.92      175.72     16.31 o
   7   4   9       51.84       55.32      7.03 o
  -5   5   9       95.69      102.99      7.05 o
  -4   5   9      168.48      192.11     10.12 o
  -3   5   9       16.38        4.14      4.12 o
  -2   5   9      199.38      165.05     14.44 o
  -1   5   9       84.86       96.18     10.03 o
   0   5   9       48.40       49.45      7.65 o
   1   5   9      991.72      930.72     29.23 o
   2   5   9      302.03      293.47     15.29 o
   3   5   9       99.02       90.23     10.03 o
   4   5   9       89.15       89.89     10.37 o
   5   5   9       19.34       20.05      6.29 o
   6   5   9        0.97        7.80      3.91 o
   7   5   9        9.66        9.14      4.06 o
  -4   6   9       88.02       99.48     10.96 o
  -3   6   9       30.80       42.34      6.08 o
  -2   6   9       99.77      101.31      7.47 o
  -1   6   9        1.86        3.57      5.78 o
   0   6   9      118.80      123.71     10.54 o
   1   6   9      130.25      134.25     10.71 o
   2   6   9       44.69       53.53      7.82 o
   3   6   9      271.96      276.48     15.12 o
   4   6   9      328.77      337.15     17.33 o
   5   6   9      231.64      247.93     15.63 o
   6   6   9       12.81       18.86      6.80 o
   7   6   9       11.30       27.36      7.99 o
  -4   7   9       63.57       68.62      8.07 o
  -3   7   9      130.54      141.07      6.29 o
  -2   7   9       80.82       74.38      6.94 o
  -1   7   9        3.89       -1.70      5.78 o
   1   7   9       55.05       64.74      8.50 o
   2   7   9      119.25      123.20     10.71 o
   3   7   9       52.89       47.07      7.82 o
   4   7   9      215.94      221.59     14.44 o
   5   7   9      222.53      248.61     15.63 o
   6   7   9       35.18       33.48      7.99 o
   7   7   9       39.69       47.07      9.69 o
  -3   8   9      249.90      239.02      6.96 o
  -2   8   9      229.08      220.90     18.70 o
  -1   8   9      176.96      164.32     15.46 o
   0   8   9       32.17       28.89      8.16 o
   2   8   9       82.69       79.19      9.35 o
   3   8   9      127.10      116.06     11.05 o
   4   8   9      192.63      199.50     14.10 o
   5   8   9      465.93      474.79     21.75 o
   6   8   9      123.76      108.42     12.74 o
   7   8   9       12.19        2.21      6.63 o
  -2   9   9      122.78      163.32     12.15 o
  -1   9   9        0.89        7.14      7.82 o
   0   9   9      176.57      175.37     16.14 o
   3   9   9      162.48      178.77     13.08 o
   4   9   9       88.14      113.85     11.90 o
   5   9   9        3.44       13.08      6.80 o
   6   9   9       14.88       16.82      7.31 o
   0  10   9       96.91       91.25     13.59 o
   1  10   9       28.67       26.00      8.84 o
   4  10   9       17.19       14.61      6.97 o
   5  10   9        0.69       14.44      6.80 o
   2  11   9        3.93        1.02      7.31 o
   3  11   9       61.41       69.84     11.90 o
  -3  -6  10       23.55       21.16      8.58 o
  -2  -6  10      162.12      162.02     10.62 o
  -1  -6  10       40.85       47.28      6.95 o
  -4  -5  10        4.16        0.34      4.48 o
  -3  -5  10       52.89       66.46     18.35 o
  -2  -5  10      106.62      104.39      8.90 o
  -1  -5  10       37.90       35.64      6.13 o
   0  -5  10      174.81      187.61     16.99 o
   1  -5  10      150.89      176.05     16.48 o
   2  -5  10      195.59      213.10     17.84 o
  -5  -4  10       41.85       33.41      5.06 o
  -4  -4  10       10.28        3.21      7.65 o
  -3  -4  10        7.04       12.38      5.27 o
  -2  -4  10      114.88      133.44      8.80 o
  -1  -4  10      494.61      532.26     32.88 o
   0  -4  10      130.70      125.97      9.18 o
   1  -4  10      175.06      183.87     15.80 o
   2  -4  10      182.66      200.76     11.60 o
   3  -4  10       17.45        7.48      5.69 o
  -5  -3  10      223.27      261.53      9.50 o
  -4  -3  10       69.99       64.88      7.23 o
  -3  -3  10       17.25       25.19      9.35 o
  -2  -3  10       12.35       14.40      4.63 o
  -1  -3  10       61.10       53.59      7.14 o
   0  -3  10        2.74        2.98      3.80 o
   1  -3  10       47.74       53.61      6.57 o
   2  -3  10       14.37       13.57      5.05 o
   3  -3  10      167.79      169.67     10.81 o
   4  -3  10       64.67       51.21      7.62 o
  -6  -2  10       87.45       81.92      7.57 o
  -5  -2  10      313.38      344.20     16.48 o
  -4  -2  10       89.91      101.79      6.64 o
  -3  -2  10       10.96        3.72      4.02 o
  -2  -2  10       13.94       20.16      9.18 o
  -1  -2  10      223.65      226.34     11.39 o
   0  -2  10       11.10        6.62      3.80 o
   1  -2  10       19.48       19.64      3.62 o
   2  -2  10        8.53        7.03      4.33 o
   3  -2  10      208.16      210.51     10.99 o
   4  -2  10       58.27       60.44      7.57 o
   5  -2  10      111.87      108.41      9.61 o
  -6  -1  10      222.14      234.68     10.54 o
  -5  -1  10      224.22      237.20      7.40 o
  -4  -1  10        8.21        8.08      3.50 o
  -3  -1  10       43.18       46.33      5.96 o
  -2  -1  10       77.38       79.48      6.77 o
  -1  -1  10       46.85       50.21      6.12 o
   0  -1  10       18.75       21.88      4.31 o
   1  -1  10       11.94       14.77      3.52 o
   2  -1  10        4.44        7.04      3.99 o
   3  -1  10      628.72      609.07     26.25 o
   4  -1  10       42.18       40.19      6.97 o
   5  -1  10       42.86       43.81      6.91 o
  -6   0  10      106.00      110.13      6.70 o
  -5   0  10       57.81       57.66      4.56 o
  -4   0  10      302.25      314.44     13.07 o
  -3   0  10      137.79      145.64      8.32 o
  -2   0  10      138.39      164.00      8.37 o
  -1   0  10        2.03       -1.10      2.87 o
   0   0  10      200.90      218.04     25.23 o
   1   0  10        0.78        4.25      3.48 o
   2   0  10      602.53      611.47     17.30 o
   3   0  10      440.65      443.90     16.40 o
   4   0  10      159.90      145.08      9.36 o
   5   0  10      117.30      101.51      8.94 o
   6   0  10       37.81       46.38      8.33 o
  -6   1  10        1.63       -1.54      2.80 o
  -5   1  10        0.57       -0.06      2.44 o
  -4   1  10       50.18       56.32      3.75 o
  -3   1  10       37.89       43.57     10.54 o
  -2   1  10       12.46        6.69      3.56 o
  -1   1  10       34.13       40.58      4.75 o
   0   1  10      144.95      153.23      8.75 o
   1   1  10       18.64       25.94      4.08 o
   2   1  10      468.28      477.29     14.84 o
   3   1  10        0.88        4.98      3.39 o
   4   1  10       74.91       74.64      7.39 o
   5   1  10        1.95        0.16      3.89 o
   6   1  10        5.71        3.21      4.49 o
  -5   2  10        4.31        1.74      2.52 o
  -4   2  10       52.68       57.59      3.80 o
  -3   2  10       30.18       35.76      5.09 o
  -2   2  10       41.26       27.98      4.45 o
  -1   2  10      160.35      181.68      7.85 o
   0   2  10      201.08      207.49     14.10 o
   1   2  10      709.72      714.23     26.17 o
   2   2  10       46.46       55.06      8.84 o
   3   2  10      106.08      111.03     15.97 o
   4   2  10      117.33      102.81     10.03 o
   5   2  10        4.24        2.71      3.96 o
   6   2  10       23.64       26.93      5.77 o
  -5   3  10       68.73       71.70      5.08 o
  -4   3  10       77.07       81.20      4.23 o
  -3   3  10       82.15       67.90      4.37 o
  -2   3  10       24.03       20.05      7.65 o
  -1   3  10      226.15      231.11     14.95 o
   0   3  10      415.57      424.66     19.37 o
   1   3  10      482.31      437.24     19.71 o
   2   3  10      167.87      174.18     12.91 o
   3   3  10       34.69       34.84      7.48 o
   4   3  10        1.99       10.22     10.71 o
   5   3  10       41.16       41.31      5.95 o
   6   3  10        1.78        6.63      4.21 o
   7   3  10       45.25       59.58      7.57 o
  -5   4  10      187.28      207.94      7.98 o
  -4   4  10       95.60      100.42      7.62 o
  -3   4  10      321.84      334.39     20.73 o
  -2   4  10      372.98      354.31     12.97 o
  -1   4  10       17.76       15.97      6.97 o
   0   4  10      127.49      150.05     12.24 o
   1   4  10      195.04      178.26     13.08 o
   2   4  10      144.53      136.97     12.07 o
   3   4  10      485.12      469.35     20.90 o
   4   4  10     1187.53     1174.40     37.39 o
   5   4  10      238.19      236.15     10.99 o
   6   4  10       76.75       73.26      7.57 o
   7   4  10       18.11       23.41      5.39 o
  -4   5  10      166.07      167.68      7.91 o
  -3   5  10       92.12      103.15     12.74 o
  -2   5  10        8.39       14.44      6.63 o
  -1   5  10       43.01       38.57      8.33 o
   0   5  10       25.69       33.48      7.31 o
   1   5  10      317.52      328.99     16.99 o
   2   5  10      192.95      188.97     13.25 o
   3   5  10      139.14      139.68     12.07 o
   4   5  10       23.15       24.64      7.14 o
   5   5  10      193.39      219.89     15.12 o
   6   5  10        1.20       -5.27      5.27 o
   7   5  10        9.46       11.73      7.31 o
  -4   6  10       15.63       26.91      6.21 o
  -3   6  10       22.52       37.22     10.03 o
  -2   6  10       62.56       62.71     10.88 o
  -1   6  10        0.94       10.88      6.80 o
   0   6  10      202.45      184.89     13.25 o
   1   6  10      523.23      546.67     22.26 o
   2   6  10       35.55       32.97      7.48 o
   3   6  10       47.64       48.26      8.50 o
   4   6  10       54.20       57.44      9.52 o
   5   6  10       35.04       34.50      8.16 o
   6   6  10        1.28        2.89      6.12 o
   7   6  10       22.27       17.67      7.65 o
  -3   7  10       62.11       55.40     11.56 o
  -2   7  10      120.44      153.96     15.80 o
  -1   7  10       41.15       41.80      9.18 o
   1   7  10        1.71        2.72      5.61 o
   2   7  10       25.44       19.37      6.46 o
   3   7  10        5.65        7.48      5.95 o
   4   7  10       35.41       30.76      8.16 o
   5   7  10       12.74       18.69      7.48 o
   6   7  10       37.19       44.86      9.52 o
  -2   8  10      218.91      218.36     18.86 o
  -1   8  10      123.40      100.09     13.25 o
   0   8  10      147.76      142.23     14.78 o
   2   8  10      178.50      173.67     13.08 o
   3   8  10       81.30       76.30     10.37 o
   4   8  10        0.75       -0.51      5.44 o
   5   8  10       28.14       19.37      7.48 o
   6   8  10      140.90      141.04     13.76 o
  -1   9  10       19.22       21.92      9.52 o
   0   9  10       27.59       27.70      9.35 o
   1   9  10       85.13       77.32     12.24 o
   3   9  10      153.83      133.74     12.41 o
   4   9  10        4.59        7.82      6.46 o
   5   9  10       67.77       71.03     10.88 o
   1  10  10      188.75      182.34     17.33 o
  -3  -4  11        8.48        9.78      5.40 o
  -2  -4  11       30.92       46.20     14.19 o
  -1  -4  11      237.82      256.21     11.95 o
   0  -4  11        9.55        4.96      5.02 o
   1  -4  11        3.62        1.53      9.18 o
  -4  -3  11        9.20       12.77      5.33 o
  -3  -3  11        5.75       13.76      5.05 o
  -2  -3  11       64.13       73.41      8.07 o
  -1  -3  11       43.81       40.80      7.05 o
   0  -3  11        2.15        0.46      4.22 o
   1  -3  11        3.30       -1.87      7.82 o
   2  -3  11      107.89      113.04      9.66 o
  -4  -2  11       83.09       82.25     10.45 o
  -3  -2  11       31.41       31.19      5.81 o
  -2  -2  11       18.52       13.65      4.76 o
  -1  -2  11        0.68       -4.79      6.20 o
   0  -2  11       66.33       77.74      7.43 o
   1  -2  11       13.04       -2.72      7.65 o
   2  -2  11      552.08      569.94     30.93 o
   3  -2  11       40.93       28.75      6.12 o
  -4  -1  11        7.34       10.52      5.07 o
  -3  -1  11        6.82       12.91      4.68 o
  -2  -1  11       34.73       31.99      5.53 o
  -1  -1  11      430.68      455.40     27.02 o
   0  -1  11      363.81      417.21     38.49 o
   1  -1  11      316.68      346.84     10.04 o
   2  -1  11       40.95       44.78      6.16 o
   3  -1  11       13.78       10.26      6.20 o
   4  -1  11       22.06       18.99      5.54 o
  -5   0  11       18.30       19.50      4.16 o
  -4   0  11      152.73      161.17      9.52 o
  -3   0  11       15.24       14.72      4.63 o
  -2   0  11        5.64        7.39      4.06 o
  -1   0  11      328.79      323.27     11.42 o
   0   0  11      317.00      348.60     16.14 o
   1   0  11      331.90      353.38     19.97 o
   2   0  11       76.98       99.04     15.55 o
   3   0  11      119.96      125.69     12.32 o
   4   0  11       85.43       82.01      8.35 o
   5   0  11       40.64       30.57      6.28 o
  -5   1  11      137.90      144.08     10.28 o
  -4   1  11       36.77       44.41     13.51 o
  -3   1  11        7.35       12.68      4.46 o
  -2   1  11       38.03       35.16      5.52 o
  -1   1  11      238.52      243.21     10.03 o
   0   1  11      259.86      271.55     17.16 o
   1   1  11      195.63      184.72     14.61 o
   2   1  11       84.94       77.49     10.88 o
   3   1  11       75.24       84.87      7.97 o
   4   1  11      144.91      149.36      9.72 o
   5   1  11       16.96       22.58      5.70 o
  -4   2  11       12.82       17.03      7.44 o
  -3   2  11       14.76       13.53      5.69 o
  -2   2  11       31.39       21.24      8.50 o
  -1   2  11        1.66       -5.10      6.63 o
   0   2  11       25.02       25.15      8.16 o
   1   2  11      207.64      203.07     14.61 o
   2   2  11       28.68       27.53      7.99 o
   3   2  11      162.35      154.64     13.76 o
   4   2  11      163.07      153.43      9.60 o
   5   2  11       10.78       11.29      4.64 o
  -4   3  11       56.09       38.40     11.05 o
  -3   3  11       14.42        6.80      8.67 o
  -2   3  11       11.12       10.71      7.82 o
  -1   3  11       50.59       62.37     10.20 o
   0   3  11      363.96      389.83     20.05 o
   1   3  11      268.91      256.94     16.14 o
   2   3  11       61.05       53.87      9.69 o
   3   3  11       25.49       23.96      7.65 o
   4   3  11       15.67       10.20      6.46 o
   5   3  11       94.62      113.53      9.04 o
   6   3  11        2.13        3.76      9.52 o
  -3   4  11      144.19      145.97     14.10 o
  -2   4  11      205.53      223.46     11.23 o
  -1   4  11       42.57       25.15      8.33 o
   0   4  11      152.30      165.85     13.76 o
   1   4  11      203.21      218.53     14.95 o
   2   4  11        6.20        5.10      6.12 o
   3   4  11        6.69       -0.34      5.95 o
   4   4  11      362.81      357.20     19.54 o
   5   4  11       29.86       19.37      7.82 o
   6   4  11       27.30       33.48      5.92 o
  -3   5  11      359.95      328.48     20.56 o
  -2   5  11      264.75      283.28     18.35 o
  -1   5  11      163.03      176.05     14.44 o
   0   5  11      155.71      163.14     13.76 o
   1   5  11        3.84       -0.68      5.61 o
   2   5  11       45.88       39.93      8.50 o
   3   5  11       95.97       89.89     11.39 o
   4   5  11       36.58       31.78      8.33 o
   5   5  11       42.30       26.51      8.33 o
   6   5  11      200.71      195.93     15.97 o
  -2   6  11      110.22      165.00     15.80 o
  -1   6  11        7.98       12.91      7.14 o
   0   6  11      175.46      169.42     14.10 o
   1   6  11      164.33      152.77     13.25 o
   2   6  11      120.25      106.21     12.07 o
   3   6  11        8.21        3.40      5.61 o
   4   6  11       89.28      108.59     12.91 o
   5   6  11        1.78        6.63      6.63 o
  -2   7  11        0.56       19.20      8.67 o
  -1   7  11       38.50       48.77     10.37 o
   1   7  11       31.97       33.99      8.33 o
   2   7  11      195.70      210.89     15.12 o
   3   7  11        6.21        1.53      5.95 o
   4   7  11       11.25       14.78      7.48 o
   5   7  11       91.69      110.29     13.25 o
   0   8  11        0.92       -1.19      6.46 o
   2   8  11      124.99      121.84     12.91 o
   3   8  11       11.77       12.74      7.14 o
   4   8  11       16.99       18.01      7.82 o
   3   9  11       73.57       66.10     10.88 o
  -2  -2  12       25.31       22.12      6.88 o
  -1  -2  12       71.12       70.59      7.75 o
   0  -2  12       57.42       65.73      7.63 o
   1  -2  12       37.44       38.06     10.71 o
  -3  -1  12        0.94        0.07      5.10 o
  -2  -1  12      191.16      185.83     10.39 o
  -1  -1  12      376.45      414.47     32.97 o
   0  -1  12      156.95      166.13     18.18 o
   1  -1  12      210.59      203.07     17.33 o
   2  -1  12        0.61       21.57     18.44 o
  -3   0  12       39.05       40.38     12.24 o
  -2   0  12       97.99       89.68     16.40 o
  -1   0  12       41.99       30.25     10.20 o
   0   0  12      261.99      283.45     19.03 o
   1   0  12      106.32      110.63     14.10 o
   2   0  12       33.80       30.76      9.52 o
   3   0  12      108.00      120.07     18.35 o
  -3   1  12      155.76      143.42     16.14 o
  -2   1  12       62.05       64.06     11.90 o
  -1   1  12       64.65       62.71     11.56 o
   0   1  12      187.20      195.93     16.31 o
   1   1  12      140.25      119.29     14.10 o
   2   1  12       57.49       50.81     10.37 o
   3   1  12       71.54       94.71     19.29 o
   4   1  12      164.43      186.75     39.68 o
  -3   2  12       86.36       95.67     14.27 o
  -2   2  12       57.36       51.83     11.22 o
  -1   2  12       21.09       31.44      9.69 o
   0   2  12       14.23        5.27      7.82 o
   1   2  12       15.83       28.38      8.67 o
   2   2  12       23.74       25.32      8.50 o
   3   2  12        2.97        1.19      6.80 o
   4   2  12       65.76       78.62     14.19 o
  -3   3  12      114.70      132.89     15.46 o
  -2   3  12      165.01      176.90     16.31 o
  -1   3  12       26.49       23.28      8.84 o
   0   3  12      204.58      212.42     16.48 o
   1   3  12        3.50       -4.42      6.12 o
   2   3  12        7.04        3.74      6.97 o
   3   3  12        5.08        3.74      7.14 o
   4   3  12        8.96        7.14      7.31 o
  -2   4  12      116.69      116.04     12.83 o
  -1   4  12       61.59       37.22     10.03 o
   0   4  12       61.25       52.17     10.71 o
   1   4  12       48.87       38.91      9.52 o
   2   4  12       62.48       52.85     10.03 o
   3   4  12      103.50      101.79     13.08 o
   4   4  12        1.95       -2.89      6.63 o
  -2   5  12        8.52       17.16      7.65 o
  -1   5  12       82.74       81.74     12.24 o
   0   5  12        4.66        8.84      7.65 o
   1   5  12      141.69      144.95     13.93 o
   2   5  12      159.30      164.49     14.78 o
   3   5  12      230.93      220.06     16.48 o
   4   5  12       81.87       91.59     12.58 o
  -1   6  12       77.78       81.06     12.24 o
   0   6  12       32.16       33.14      9.69 o
   1   6  12      387.54      395.77     20.90 o
   2   6  12       94.25       75.45     11.56 o
   3   6  12       12.47        9.01      7.31 o
   4   6  12       18.75       16.14      7.99 o
   1   7  12       52.69       49.11     10.03 o
   2   7  12       60.40       71.88     11.39 o
   3   7  12       36.66       43.33     10.37 o
   0   1  13       40.99       47.24     11.56 o
   0   2  13        0.51       -1.36      8.16 o
   1   2  13       38.20       34.50     10.54 o
   0   3  13       11.11        6.12      8.84 o
   1   3  13      128.05      160.42     15.80 o
   1   4  13      180.73      182.17     16.48 o
 
